# Supplementary material for: Genetic Variation for Seed Metabolite Levels in Brachypodium distachyon
Source: Int J Mol Sci. 2019 May 11;20(9):2348. doi: 10.3390/ijms20092348 (PMC6540107; doi:10.3390/ijms20092348)
Supplement: Supplementary file 1 [file ijms-20-02348-s001.zip]

Archive with 1 entries (1 files):
- ijms-482469-supplementary.xlsx
