# Supplementary material for: Genetic Variation for Seed Metabolite Levels in Brachypodium distachyon
Source: Int J Mol Sci. 2019 May 11;20(9):2348. doi: 10.3390/ijms20092348 (PMC6540107; doi:10.3390/ijms20092348)
Supplement: Supplementary file 1 [file ijms-20-02348-s001.zip › ijms-482469-supplementary.xlsx]

## Sheet: Table S1
Table S1. Genome sequence datasets form the 40 natural accessions and in B. distachyon.
Natural accessions	Accesion numbers in seqeunce read archives	GBS/WGS	Collection details
Adi-2	SRR4028742	WGS	Vogel et al. 2009
Adi-3	SRR3189528	GBS
Adi-4	SRR4163268	WGS	Vogel et al. 2009
Adi-5	SRR3189550	GBS
Adi-7	SRR3189596	GBS
Adi-9	SRR4164010	WGS	Vogel et al. 2009
Adi-10	SRR563393	WGS	Vogel et al. 2009
Adi-12	SRR4028152	WGS	Vogel et al. 2009
Adi-13	SRR3189630	GBS
Adi-14	SRR3189641	GBS
Adi-15	SRR4162963	WGS	Vogel et al. 2009
Adi-17	SRR3189459	GBS
Bd1-1	SRR4023081	WGS	Vogel et al. 2009
	SRR4023082	WGS
	SRR4023083	WGS
	SRR4023084	WGS
	SRR4023085	WGS
	SRR4023086	WGS
	SRR4023087	WGS
	SRR4023088	WGS
	SRR4023089	WGS
	SRR4023090	WGS
	SRR4023091	WGS
Bd2-3	SRR4028153	WGS	Vogel et al. 2009
Bd3-1	SRR4026066	WGS	Vogel et al. 2009
Bd18-1	SRR4028160	WGS	Vogel et al. 2009
	SRR4028161	WGS
Bd21	SRR4028751	WGS	Vogel et al. 2009
	SRR4028752	WGS
Bd21-3	SRR4026061	WGS	Vogel et al. 2009
	SRR4026062	WGS
	SRR4026063	WGS
	SRR4026064	WGS
Bd29-1	SRR6218664	WGS	Figueroa et al. 2013
Bd30-1	SRR4026161	WGS	Tyler et al. 2014
	SRR4026162	WGS
	SRR4026163	WGS
	SRR4026164	WGS
Bis-1	SRR4028157	WGS	Vogel et al. 2009
	SRR4028158	WGS
	SRR4028159	WGS
Gaz-1	SRR4163273	WGS	Vogel et al. 2009
Gaz-2	SRR4164011	WGS	Vogel et al. 2009
Gaz-5	SRR3189526	GBS
Gaz-7	SRR4163270	WGS	Vogel et al. 2009
Gaz-8	SRR563390	WGS	Vogel et al. 2009
Kah-1	SRR4028740	WGS	Vogel et al. 2009
	SRR4028741	WGS
Kah-2	SRR3189530	GBS
Kah-3	SRR3189531	GBS
Kah-5	SRR4028743	WGS	Vogel et al. 2009
Kah-6	SRR4163274	WGS	Vogel et al. 2009
Koz-1	SRR556198	WGS	Vogel et al. 2009
Koz-2	SRR4163275	WGS	Vogel et al. 2009
Koz-3	SRR4026188	WGS	Vogel et al. 2009
	SRR4026191	WGS
	SRR4026192	WGS
	SRR4026193	WGS
	SRR4026194	WGS
Koz-4	DRR092704	WGS	Onda et al. 2018
Koz-5	SRR4163276	WGS	Vogel et al. 2009
Tek-2	SRR556197	WGS	Vogel et al. 2009
Tek-4	SRR4028164	WGS	Vogel et al. 2009
	SRR4028165	WGS
Tek-5	SRR3189536	GBS
Tek-9	SRR4163271	WGS	Vogel et al. 2009
Vogel et al. 2009, doi: 10.1186/1471-2229-14-25
Figueroa et al. 2013, doi: 10.1371/journal.pone.0056857
Tyler et al. 2014, do: 10.1186/1471-2229-14-25
Onda et al. 2018, doi: 10.3389/fpls.2018.00201

## Sheet: Table S2
Table S2. Metabolome profiles of the 183 metabolites measured by widely-targeted metabolome analysis in seeds grains of the forty B. distachyon inbred lines.
	Adi-10_1	Adi-10_2	Adi-10_3	Adi-12_1	Adi-12_2	Adi-12_3	Adi-13_1	Adi-13_2	Adi-13_3	Adi-14_1	Adi-14_2	Adi-14_3	Adi-15_1	Adi-15_2	Adi-15_3	Adi-2_1	Adi-2_2	Adi-2_3	Adi-3_1	Adi-3_2	Adi-3_3	Adi-4_1	Adi-4_2	Adi-4_3	Adi-5_1	Adi-5_2	Adi-5_3	Adi-7_1	Adi-7_2	Adi-7_3	Adi-9_1	Adi-9_2	Adi-9_3	Bd21_1	Bd21_2	Bd21_3	Bd21-3_1	Bd21-3_2	Bd21-3_3	Bd2-3_1	Bd2-3_2	Bd2-3_3	Bd3-1_1	Bd3-1_2	Bd3-1_3	Bis-1_1	Bis-1_2	Bis-1_3	Kah-1_1
Population sub-groups	A	A	A	A	A	A	A	A	A	A	A	A	A	A	A	A	A	A	A	A	A	A	A	A	A	A	A	A	A	A	A	A	A	A	A	A	A	A	A	A	A	A	A	A	A	A	A	A	A
Metabolites
1-Aminocyclopentanecarboxylate	2.41032	1.43778	1.63308	1.77591	0.0288904	0.739538	1.17794	1.92126	2.04761	2.37306	2.43454	0.0320308	2.9459	2.69249	2.27906	1.70242	-0.318096	2.76258	0.942788	0.855269	0.869587	3.08163	1.74756	2.17743	-0.584743	0.717503	2.52033	1.29881	1.28417	1.24058	2.90988	2.56891	2.21072	1.80218	1.97406	1.43259	1.95012	1.49564	0.53319	2.00488	2.6918	2.40431	3.04273	2.42806	3.17186	1.21796	0.266613	0.0218087	3.68497
Coniferyl aldehyde	-4.38788	-5.57323	-4.67382	-4.20627	-4.85181	-3.6977	-4.99262	-4.29486	-4.46658	-5.80396	-4.7783	-4.74828	-4.54356	-4.38368	-4.25851	-4.86713	-4.5991	-4.55657	-5.21462	-4.25003	-4.07659	-4.49644	-3.84128	-4.32697	-4.4696	-5.03737	-4.54381	-4.50723	-4.03259	-4.41887	-4.53934	-4.56534	-4.78678	-5.22027	-4.77304	-5.6513	-4.70073	-4.9437	-4.71941	-4.64588	-4.66986	-3.83093	-5.18819	-5.49534	-4.18087	-4.8181	-4.61321	-4.58034	-3.97871
Citrate	-7.46039	-6.31371	-8.83251	-14.5579	-11.2569	-6.53732	-7.02598	-6.2251	-6.45158	-6.67253	-4.72258	-6.81845	-7.61289	-7.42456	-4.80303	-14.4973	-14.4045	-14.2547	-5.18699	-5.68234	-14.6382	-5.28092	-6.9095	-5.64552	-6.36236	-7.05204	-6.90445	-6.93442	-7.30967	-5.91803	-5.66186	-5.89103	-7.40714	-7.42228	-6.87097	-9.53367	-7.95853	-8.1081	-7.76216	-5.68504	-6.61338	-8.62757	-14.4361	-8.00867	-7.21056	-7.42888	-10.1933	-6.92256	-6.47952
Isopentenyl adenosine	-2.79805	-2.59639	-2.49146	-2.02569	-2.54515	-3.04155	-2.33685	-2.10882	-2.36046	-2.05342	-2.3489	-2.59453	-2.51781	-3.00417	-2.59265	-3.26393	-2.68806	-2.57749	-2.77387	-2.68729	-2.80962	-2.79232	-2.04404	-2.96655	-3.0028	-2.53603	-2.65895	-2.35323	-2.28392	-3.01654	-2.75775	-2.26942	-2.6559	-3.28678	-2.20889	-2.61322	-2.76972	-2.58521	-2.5617	-2.89871	-2.75407	-2.62727	-2.76448	-2.479	-3.26283	-2.59194	-2.19213	-3.06189	-2.53366
Metformin	-4.2127	-2.28654	-5.74144	-6.65892	-6.87627	-6.03048	-6.31506	-5.18312	-4.80055	-2.69739	-3.83108	-6.31891	-7.13306	-6.64661	-6.17589	-5.88123	-6.6974	-6.30189	-4.83637	-5.40018	-7.81903	-2.56757	-6.80994	-5.28059	-6.989	-7.32404	-6.8362	-7.37792	-7.28616	-6.7523	-5.5782	-5.68617	-4.14719	-4.75835	-5.39756	-2.056	-6.04834	-5.17195	-5.78914	-6.57279	-6.87374	-7.86287	-6.565	-5.41241	-5.1536	-4.28665	-6.20895	-5.64503	-7.30718
ACC	-2.92417	-1.34329	-3.69876	-2.97941	-4.17951	-3.68526	-2.87759	-2.27578	-2.17223	-0.959657	-1.37751	-3.22208	-2.9688	-3.81289	-3.72784	-3.85807	-4.64693	-3.58755	-2.61163	-2.16054	-4.61682	-1.36801	-3.04979	-3.03756	-5.1266	-4.44076	-3.20155	-4.64829	-4.15466	-3.92674	-2.13389	-1.84465	-1.7517	-2.40908	-3.491	-0.80009	-4.24014	-3.34616	-4.28617	-3.47751	-2.57611	-3.63492	-2.99569	-3.6203	-1.82478	-1.77421	-2.73857	-2.40224	-4.87222
Serotonin	-5.84723	-6.42152	-6.02558	-4.92781	-7.31248	-6.2624	-5.8322	-5.05126	-5.51394	-5.6156	-5.55593	-4.80275	-5.46895	-5.06352	-6.05231	-6.56167	-7.29108	-5.33801	-3.8979	-4.64286	-7.02655	-4.62383	-5.1577	-5.40658	-7.88717	-8.1374	-5.61426	-6.57013	-5.42574	-6.30618	-5.27829	-6.52499	-5.19354	-5.41414	-5.50952	-5.33075	-6.26824	-6.4037	-6.2162	-5.99731	-6.2709	-5.94429	-7.77742	-5.28087	-5.65987	-5.54404	-6.11574	-6.53352	-6.78964
5-Methylcytosine	-5.97386	-5.60771	-6.34423	-5.63231	-6.45313	-6.34555	-6.21833	-6.41087	-6.00938	-5.29028	-4.99782	-5.94688	-6.08435	-6.18853	-7.3666	-7.41547	-7.18215	-6.17178	-6.08804	-6.71619	-6.5505	-5.96081	-5.56742	-6.38367	-8.41042	-7.32306	-5.86309	-5.82953	-6.33032	-6.29992	-6.30535	-6.19538	-7.13929	-5.19156	-6.23153	-6.43446	-6.53753	-6.47722	-7.13179	-6.7248	-6.20825	-5.59305	-6.59907	-7.39746	-6.36255	-6.02543	-6.13895	-6.11646	-6.75954
N6-Dimethylallyladenine	-10.254	-13.7807	-10.3587	-9.40421	-14.088	-9.06636	-8.32566	-9.44912	-11.5579	-11.5019	-13.8072	-9.29738	-11.7018	-8.70411	-11.5032	-10.3045	-14.1578	-8.92596	-11.0867	-9.37548	-11.9036	-8.77615	-13.5322	-9.17498	-14.1508	-8.98685	-13.8733	-8.39391	-10.0197	-13.6653	-10.8173	-13.8747	-12.9631	-9.98548	-9.8452	-10.7147	-12.08	-10.4145	-8.13478	-10.3944	-14.1443	-8.13115	-8.27102	-8.25683	-10.8114	-10.2745	-13.914	-10.3135	-8.89982
Adenine	-3.97733	-1.77874	-4.45879	-2.03789	-4.71477	-3.72729	-3.03119	-2.96533	-2.31198	-2.04007	-2.91999	-3.74895	-5.1361	-4.33345	-4.40503	-4.88553	-5.22769	-4.82254	-4.03416	-3.76822	-4.79313	-3.21341	-3.97004	-2.16381	-5.16938	-4.47543	-2.45674	-4.19281	-4.54425	-3.96543	-4.29979	-3.40793	-3.85365	-2.73374	-3.08019	-2.30419	-3.20539	-2.84872	-3.1561	-3.94275	-4.05665	-3.68639	-3.3808	-3.66427	-3.32567	-2.36144	-1.50843	-1.18587	-4.52578
Adenosine	2.50886	1.71665	1.20811	4.4467	1.52662	2.52454	1.90916	2.25958	2.38982	2.28942	1.86666	2.6079	0.34598	1.9493	1.40383	2.47658	1.10973	1.59344	1.71716	1.29945	1.22149	2.22914	2.25823	2.53189	1.32169	1.59493	4.04011	1.32545	2.19323	1.73839	2.06546	1.45157	1.60968	1.90582	0.980743	1.74756	1.95469	1.69771	1.19588	0.80753	0.734725	2.54678	1.56199	1.35507	1.0365	3.37544	2.78706	3.70568	0.587435
Allantoate	-6.1051	-4.61846	-7.61306	-5.82118	-8.00421	-7.02327	-6.39916	-6.10102	-5.45664	-4.35282	-5.60741	-5.98665	-7.44921	-7.32576	-7.18225	-7.76132	-7.68897	-8.68214	-5.64521	-6.4388	-7.75567	-5.10265	-5.74937	-6.52723	-7.34098	-8.57326	-6.89585	-8.60808	-7.91475	-7.89678	-7.4606	-6.9872	-6.44435	-4.20365	-5.86895	-3.96865	-7.30529	-5.53984	-7.26613	-6.37747	-6.83279	-6.40099	-13.9529	-7.9499	-6.3903	-5.39151	-6.4859	-5.88331	-8.19919
Anthranilate	-2.71159	-2.7347	-2.36963	-2.93672	-2.50801	-1.60696	-2.10536	-13.5936	-2.13473	-2.12188	-2.33732	-1.93641	-2.95998	-2.54757	-2.48667	-2.87887	-2.74877	-2.54438	-2.69121	-2.38653	-2.47648	-2.33052	-2.69791	-2.12716	-2.69266	-3.18615	-2.49615	-2.98285	-2.38845	-2.44715	-2.40063	-2.80336	-2.59889	-2.68465	-3.17724	-2.39544	-2.70252	-2.55974	-2.70748	-2.66994	-2.2309	-2.20009	-2.43816	-2.54107	-2.24714	-2.60505	-2.12291	-13.4686	-14.086
Histidine	-1.94316	0.572798	-4.0994	-2.74537	-5.34632	-4.11789	-2.37772	-1.22752	-1.45575	1.04928	1.34326	-3.74306	-3.17491	-3.57764	-4.08186	-4.24005	-5.53164	-5.42529	-1.23692	-1.23199	-4.61957	1.16488	-4.27939	-3.59778	-5.23041	-4.08677	-3.81239	-3.84907	-3.92788	-4.53201	-2.17084	-1.54362	-0.451496	-0.613967	-2.50206	0.991322	-3.41126	-3.14317	-4.16953	-3.78492	-1.52602	-2.89768	-3.50346	-2.34482	-0.705395	-0.716211	-3.38784	-2.37897	-4.63835
Methionine	-2.42329	-1.87844	-2.62079	-5.04971	-5.43528	-4.13706	-4.96708	-4.05144	-4.42768	-3.65572	0.699365	-4.37511	-4.79993	-3.98052	-3.96027	-5.49162	-5.64721	-4.82933	-5.37327	-5.38788	-6.98127	-1.64798	-4.88883	-4.33452	-5.64337	-5.22154	-4.62216	-4.40928	-4.60472	-5.593	-3.69048	-4.42122	-1.99336	-4.5605	-3.87894	-2.48861	-5.19661	-4.90227	-5.07829	-5.70886	-5.404	-2.55541	-3.90727	-4.32726	-4.0362	-3.44152	-5.6225	-4.97813	-4.68051
Phenylalanine	0.592645	3.3936	0.225879	2.03187	0.118513	1.26523	1.90489	2.51096	2.76074	3.83072	4.49603	1.31726	1.48582	0.480798	0.469982	-0.256032	-0.484848	0.134259	1.72519	1.84515	-0.640173	4.01991	1.0663	1.39622	-0.391705	0.345571	1.46121	2.12733	1.74577	2.00301	2.60688	3.3155	3.07513	2.80921	0.604276	3.44304	0.239782	0.713559	0.283355	0.508639	2.52349	0.735562	1.48506	0.97493	2.98551	2.12174	2.427	3.02074	0.090154
Tryptophan	2.85649	1.69131	3.17096	3.91758	2.76381	3.3042	2.92249	2.63605	2.95544	1.08068	4.00597	0.414349	3.7199	3.45799	3.81081	3.21383	3.19763	3.224	2.03165	1.6249	3.38142	1.91368	1.62996	0.299232	3.74261	3.64756	4.64034	3.84206	4.15403	3.15414	4.54673	4.03323	3.59185	2.90614	3.7222	1.86561	1.74502	1.38986	1.32685	4.44832	3.06175	3.47558	4.73654	4.19315	4.29287	2.49949	3.44498	3.47066	2.65301
Tyrosine	-0.404154	0.731672	-0.502967	0.797745	-0.471239	0.686932	-0.142658	0.553227	0.423648	0.665889	0.772018	-0.452152	-0.316406	-0.195876	-0.465612	-0.97546	-1.56401	-0.367235	-0.0938763	-0.720396	-0.565081	1.32383	-0.376879	-0.748531	-0.523877	0.575859	0.473343	1.74203	1.83654	0.940685	0.492775	0.926874	0.671348	0.460027	-0.18332	0.726037	-0.586693	-0.858245	-0.625381	-0.286781	-0.25285	0.211785	0.500952	-0.0975241	0.924075	1.93497	-0.0264708	0.277207	-1.56905
Sucrose	1.08652	0.997499	0.320869	1.19664	0.809759	1.03867	1.10275	0.643252	0.633984	0.594947	0.0112459	1.23714	0.170758	0.955116	0.872248	1.09689	0.474536	0.914977	1.14431	0.810272	-0.0387376	1.09931	1.29131	1.23177	0.629757	1.12624	1.23432	0.608596	0.913674	1.08492	0.550701	-0.118185	0.611941	0.0500144	0.371943	0.218593	0.53279	0.744252	0.620129	0.674193	0.0564349	0.807145	0.903635	0.775055	0.323588	1.44573	0.340551	0.148972	0.091634
Kynurenine	-5.46619	-4.84705	-4.60889	-6.19945	-5.71274	-4.37512	-4.83186	-13.6732	-13.5357	-6.03351	-3.56227	-4.75346	-4.76807	-5.99337	-4.09287	-5.02745	-5.72777	-4.41314	-4.66337	-6.77002	-4.04727	-4.29438	-5.17861	-5.12939	-5.48334	-5.82957	-7.68477	-4.80229	-5.11247	-4.57458	-4.14028	-4.68408	-3.89934	-4.41139	-6.07373	-4.40429	-6.85235	-5.11963	-14.2179	-4.50876	-4.95895	-4.27474	-4.35338	-4.86618	-3.24369	-3.24655	-4.32227	-4.29721	-5.47668
Galacturonate	-8.46387	-14.262	-10.6088	-10.153	-11.5921	-12.5776	-8.45794	-14.3232	-14.3827	-14.4181	-14.3961	-9.50378	-14.4574	-11.5388	-14.3287	-13.1582	-8.89521	-14.2547	-13.3877	-14.4695	-14.6382	-11.8744	-14.4125	-14.3226	-12.2159	-14.5085	-14.3826	-14.5879	-13.141	-14.3192	-10.8061	-11.6536	-12.3312	-10.535	-12.0124	-8.79796	-14.3376	-14.4509	-11.652	-10.973	-14.3702	-10.5918	-14.6876	-14.327	-10.0767	-9.54848	-14.4944	-10.5664	-14.4495
Pyridoxamine	-4.67897	-3.85727	-5.82742	-4.50011	-5.67518	-5.00382	-5.46081	-4.7685	-4.25446	-4.01418	-5.40391	-6.81038	-4.66294	-5.25933	-5.15685	-5.13306	-5.87549	-5.63427	-4.03219	-4.44596	-5.8648	-4.12588	-5.37054	-6.20825	-5.7089	-5.53759	-5.04866	-6.81159	-5.56423	-5.68306	-4.23118	-4.27838	-4.31947	-4.65507	-4.67258	-3.49297	-4.86386	-4.27756	-5.23324	-6.41909	-4.74105	-5.4978	-4.18783	-4.42844	-3.6525	-4.75788	-5.16847	-5.5683	-5.83463
Adenosine-5'-monophosphate sodium salt	-1.52902	-1.75839	-1.79813	-0.48514	-1.92141	-1.52051	-1.66218	-1.64637	-1.60593	-1.58424	-1.52572	-1.336	-2.23885	-2.38402	-2.19894	-1.86952	-2.17066	-1.19619	-2.04853	-2.43876	-2.04219	-0.466202	-0.600013	-0.830393	-2.09952	-1.91329	-0.950202	-1.06223	-1.3765	-1.5737	-1.66185	-1.50507	-1.39115	-2.10286	-1.78137	-1.68486	-2.43582	-1.92207	-2.36591	-2.37877	-2.55463	-2.03146	-1.76559	-1.93807	-2.42125	-0.0258782	-1.10649	-0.408092	-2.23824
Carnosine	-8.78704	-8.0575	-8.61892	-13.6381	-13.0803	-8.58081	-13.6758	-7.52412	-7.66064	-8.26619	-7.44535	-9.23477	-7.62795	-14.0985	-10.8693	-9.656	-10.163	-9.96459	-9.22175	-9.45676	-7.92376	-9.42107	-10.1107	-13.8153	-8.73505	-9.59416	-10.5204	-11.9238	-8.26842	-13.7814	-9.45186	-7.31955	-7.81199	-13.863	-7.22919	-7.1887	-9.47473	-8.01102	-9.46426	-10.0457	-8.46336	-8.4329	-9.43367	-7.55489	-7.29629	-8.47067	-9.44106	-9.77632	-9.58747
2-Aminoethylphosphonate	-6.04866	-4.50632	-5.69288	-4.98403	-6.44981	-5.6121	-5.72078	-6.05506	-5.82365	-5.36714	-5.38339	-5.30621	-6.72147	-5.61652	-5.95138	-6.68836	-6.61274	-5.81995	-5.48376	-6.36363	-6.81837	-5.5403	-5.58716	-5.20984	-7.4157	-6.86374	-5.55366	-7.10277	-5.52314	-6.07659	-6.19918	-6.14527	-5.66314	-5.59593	-5.53758	-5.1363	-14.2579	-6.01486	-6.40445	-5.66547	-7.26695	-5.1723	-5.69685	-6.06764	-5.8142	-6.60552	-6.07403	-6.04325	-6.10663
Deoxyadenosine	-3.4539	-3.66577	-4.8572	-2.80227	-4.39932	-3.85625	-4.26875	-3.24349	-3.84378	-2.95392	-3.10943	-3.52258	-5.07175	-4.32458	-4.96668	-4.42283	-4.70114	-5.46397	-4.71919	-4.52253	-4.64528	-5.0395	-4.20769	-3.2378	-4.26802	-4.7156	-3.51091	-3.75235	-3.61913	-4.30991	-5.21168	-4.59425	-4.91022	-3.6323	-3.87999	-3.62717	-3.82383	-3.25029	-3.59156	-4.25393	-4.33238	-2.86183	-3.79171	-4.31479	-4.67535	-2.22578	-3.44691	-3.72287	-3.9052
Deoxycytidine	-9.60273	-13.7709	-8.25774	-8.89785	-14.0405	-7.7719	-8.46217	-8.29931	-10.3785	-8.25174	-8.61268	-6.95207	-14.1137	-9.77362	-9.46655	-8.60549	-7.5903	-7.73774	-13.9483	-12.1994	-7.55934	-8.40363	-8.42215	-13.6892	-8.70006	-8.58023	-7.53565	-7.67944	-9.85674	-7.36502	-13.9211	-14.1335	-8.78733	-9.55096	-8.13893	-7.46943	-11.1661	-14.0131	-14.21	-9.12505	-13.9652	-8.10117	-13.9363	-14.0479	-9.99045	-7.45444	-7.74137	-10.1729	-7.45194
Deoxyguanosine	-8.25543	-8.94461	-10.9952	-6.75408	-7.86018	-8.51382	-8.83789	-8.51417	-8.20823	-7.60027	-7.93152	-6.91114	-9.03128	-10.0415	-11.3604	-11.4563	-14.1578	-9.3112	-9.97183	-10.1574	-10.9803	-13.8762	-8.97194	-7.58533	-11.4251	-14.2119	-9.09094	-9.26964	-10.9076	-10.2659	-8.37399	-10.0826	-13.7664	-7.46763	-10.7312	-9.25514	-11.2757	-7.39256	-8.29077	-7.87655	-9.21002	-8.50951	-8.43209	-11.5118	-9.18282	-6.84624	-6.8682	-7.93528	-9.71167
Sinapic acid	-3.85512	-2.99644	-4.22299	-13.6381	-3.28403	-2.99387	-3.0089	-2.74092	-13.5725	-3.96409	-4.00436	-2.64228	-3.08671	-2.85218	-3.19627	-3.20807	-3.38738	-2.79399	-2.91442	-3.60766	-13.8209	-3.28988	-2.74162	-13.8153	-3.83195	-3.0835	-13.8561	-3.47862	-3.26031	-4.06316	-3.30438	-4.36423	-2.79584	-2.62664	-3.33001	-3.7116	-3.74723	-3.20799	-2.64906	-14.1345	-2.88565	-13.7346	-3.786	-3.49386	-3.45089	-3.56203	-2.63376	-3.15054	-3.796
Acetylcholine chloride	-5.55934	-5.8568	-7.39841	-7.47092	-6.83425	-6.83275	-13.7648	-7.0532	-6.30933	-5.45298	-5.27677	-5.26397	-6.64204	-8.47204	-7.31411	-7.93321	-6.28784	-5.80135	-13.88	-6.62804	-6.90633	-5.26789	-5.3902	-13.6941	-14.1125	-5.9913	-13.8935	-13.7176	-13.6854	-6.95366	-6.9456	-13.8214	-6.38991	-13.8248	-7.91929	-13.8548	-6.90521	-13.8574	-14.2007	-7.45898	-5.32768	-13.7459	-13.894	-6.1612	-6.09051	-14.138	-4.67209	-13.4778	-6.4103
3',5'-Cyclic AMP	-9.75432	-9.21796	-9.17444	-7.55754	-9.34149	-10.6268	-13.7489	-7.50117	-9.11071	-8.88166	-9.25249	-9.05168	-9.14941	-10.3116	-9.80389	-9.21873	-14.1578	-11.8322	-9.10621	-8.54522	-13.8421	-13.8762	-13.711	-13.677	-9.45263	-9.55828	-13.8733	-9.64041	-8.62496	-13.6653	-9.4901	-8.84	-13.7664	-8.2607	-11.1363	-10.3746	-10.6567	-8.25197	-9.39893	-9.34203	-10.0136	-8.05585	-8.7748	-10.2848	-8.70164	-10.342	-8.89475	-10.8786	-11.1261
Allantoin	-1.72794	-1.46471	-2.56583	-1.65893	-3.36767	-2.52826	-2.07912	-1.83907	-1.89937	-1.28937	-1.45475	-1.81733	-2.87034	-2.47385	-2.73376	-3.00805	-4.20096	-2.98564	-2.03002	-2.55434	-3.21128	-1.3089	-2.18401	-2.84326	-4.10598	-3.73999	-2.68595	-3.39719	-3.48309	-3.36221	-2.03036	-2.70082	-2.20594	-1.29172	-1.88621	-1.22862	-2.22029	-1.76228	-2.71375	-2.13613	-2.60634	-1.81388	-1.71998	-1.8453	-2.37942	-2.82107	-2.47534	-2.73689	-3.49185
N-(L-Arginino)succinate	-8.49883	-8.16614	-7.37426	-9.09711	-8.18567	-13.8508	-7.98879	-9.34136	-8.12889	-10.6546	-8.52886	-9.16991	-7.99707	-8.20387	-8.71439	-8.85883	-10.5406	-10.4974	-8.49252	-10.5722	-8.72065	-13.8429	-8.98449	-9.2399	-14.2597	-10.3563	-9.48242	-8.04392	-8.37684	-8.56995	-9.05204	-8.05759	-8.72107	-7.6761	-13.8625	-10.6741	-7.74275	-9.04762	-14.2007	-8.44525	-8.99964	-7.50938	-13.894	-8.25049	-13.9198	-14.138	-7.50581	-8.72957	-13.9725
Cystathionine	-6.4497	-5.26642	-7.51821	-6.11193	-8.46295	-7.26697	-7.33155	-6.40267	-5.89894	-5.2947	-5.98417	-7.32272	-8.7127	-9.91259	-8.74925	-7.45149	-7.27225	-7.90165	-6.1462	-5.54928	-6.79401	-6.84826	-7.9953	-7.12038	-8.80647	-7.80677	-6.92529	-8.73571	-13.6609	-8.40329	-6.57655	-7.46493	-6.01422	-5.71919	-5.72572	-5.09009	-6.44099	-5.72055	-14.1273	-11.3692	-5.75617	-7.17667	-13.8473	-7.80147	-5.62206	-6.09266	-6.89058	-6.94825	-12.7786
Cytidine	-5.63931	-4.09605	-5.79374	-3.75012	-7.54648	-5.09758	-6.06033	-5.1033	-5.30597	-4.81778	-5.75575	-5.59917	-6.45715	-6.61661	-5.75298	-6.5343	-6.92834	-5.78619	-8.8831	-6.12658	-6.68071	-5.08425	-5.51966	-5.37893	-7.18197	-6.73716	-5.15172	-5.77758	-6.19913	-5.66161	-6.13023	-5.87425	-5.518	-5.7349	-5.26901	-4.79617	-4.55563	-4.27795	-5.07689	-6.0704	-5.72405	-3.58051	-5.65371	-5.95712	-5.66414	-3.82492	-5.55646	-5.44905	-6.54182
2,3-Diaminopropanoate	-7.88936	-7.00432	-8.6927	-7.38141	-7.87098	-8.36135	-13.6758	-6.62822	-6.37893	-7.41535	-7.26913	-7.31994	-9.49128	-10.2065	-7.19014	-7.61143	-8.38262	-7.54084	-7.48612	-6.5026	-9.03436	-6.73273	-8.82915	-8.43649	-9.05122	-8.95321	-7.14097	-13.7988	-7.59214	-6.54262	-7.75836	-7.39317	-9.06969	-8.29899	-6.35286	-13.9241	-14.1821	-13.8981	-7.72429	-7.35217	-7.27715	-6.41916	-7.50094	-7.72748	-7.40994	-5.80753	-9.12076	-6.28786	-8.83735
DL-Isocitric acid trisodium salt	-6.59338	-5.22381	-14.4487	-6.83929	-8.05122	-7.89529	-6.87569	-6.26165	-6.46291	-5.27395	-4.93585	-6.79464	-8.69412	-14.4818	-7.41722	-7.96441	-14.4045	-8.0367	-6.50684	-5.91302	-14.6382	-5.50726	-6.76764	-6.82127	-14.3817	-8.27787	-7.77001	-7.28306	-7.58983	-14.3192	-7.92367	-7.15774	-8.42996	-5.39451	-7.13999	-4.81299	-6.22665	-6.17706	-8.47318	-14.3767	-6.68658	-8.6484	-8.01616	-8.26273	-6.35102	-5.81149	-6.15894	-7.44428	-14.4495
Guanine	-3.23598	-2.81445	-4.43751	-2.37424	-4.54044	-3.87147	-3.76837	-3.8098	-3.76377	-2.73967	-2.69712	-3.98739	-4.86928	-4.38403	-4.9585	-5.18513	-6.21411	-5.45161	-3.82911	-4.43693	-5.12618	-3.57474	-4.6178	-3.53229	-5.1581	-4.64908	-3.44811	-4.11835	-4.42197	-4.76837	-4.27684	-4.47635	-3.4315	-2.75336	-3.87217	-0.531578	-3.20057	-3.49466	-2.77134	-4.10668	-4.85797	-2.89865	-4.08683	-3.75917	-3.71795	-2.85699	-2.55732	-2.45745	-4.74814
Guanosine	-6.53051	-7.50087	-8.61756	-4.77537	-10.6423	-7.61243	-9.40157	-8.62859	-8.67286	-7.57734	-8.48841	-9.74352	-11.8761	-7.90344	-8.88997	-6.89226	-8.86742	-8.78707	-8.71144	-10.807	-9.43174	-7.7841	-9.20173	-8.2902	-8.95443	-10.6697	-8.64447	-9.62368	-7.52768	-9.36149	-9.64961	-11.5598	-8.34146	-10.0841	-14.2862	-6.82639	-7.89011	-6.79151	-8.60687	-9.5683	-8.07747	-5.53559	-9.03012	-7.90812	-10.4303	-5.68268	-8.5335	-8.75367	-11.9875
Hypotaurine	-4.92063	-3.75814	-13.8277	-4.20638	-6.65529	-4.8841	-4.61507	-13.6732	-4.70184	-13.7908	-3.45861	-5.25362	-5.71738	-14.0971	-14.0688	-5.9261	-6.98084	-13.7875	-13.9291	-4.79777	-3.63327	-13.8762	-4.1327	-4.26642	-14.1508	-4.31866	-5.15645	-13.7931	-3.76871	-3.884	-3.89906	-4.25504	-4.25821	-4.07817	-3.9635	-13.9863	-4.23571	-5.26443	-14.2179	-5.36761	-4.34654	-3.68813	-13.9529	-4.86511	-13.9312	-4.80282	-4.67851	-3.62403	-4.95648
Hypoxanthine	-4.36626	-3.04153	-4.71775	-3.09523	-4.29183	-4.62488	-2.97399	-3.80273	-4.43028	-3.72897	-6.87613	-3.58683	-4.86921	-6.35235	-4.74321	-5.39398	-6.19254	-4.40461	-4.1194	-4.84936	-5.60861	-4.63095	-4.48783	-3.17598	-5.68595	-5.49455	-3.5974	-4.23213	-5.93319	-5.05032	-4.92276	-2.74435	-4.0987	-4.11672	-4.65587	-4.46882	-3.74895	-3.46064	-5.58767	-3.64205	-5.15569	-4.02607	-3.54275	-4.23549	-3.10489	-3.75837	-1.9477	-1.70505	-7.06429
Inosine	-2.0651	-3.16627	-3.69763	-0.615288	-3.27272	-2.58858	-3.49184	-2.56803	-2.44321	-2.57351	-3.09964	-2.38525	-4.3041	-3.03178	-3.38498	-2.70375	-3.56951	-3.35733	-3.12964	-3.59439	-3.69664	-2.53174	-2.44437	-2.30838	-3.54097	-3.03565	-0.85799	-3.87265	-2.80488	-3.40065	-2.69353	-2.99551	-3.71536	-2.80788	-3.91946	-3.21255	-2.89686	-2.59793	-3.68081	-4.09349	-3.86154	-2.30442	-3.04739	-3.86222	-4.08389	-1.65866	-2.1073	-1.24517	-4.62999
Asparagine	-2.75456	-1.40051	-3.89985	-3.15432	-4.19678	-3.89683	-3.34772	-2.81953	-2.42296	-0.859077	-1.67107	-4.48606	-3.60558	-4.24503	-3.97689	-3.70192	-4.87942	-4.40678	-2.52884	-2.068	-4.33668	-1.86103	-4.95774	-4.56656	-3.54196	-3.80158	-4.01862	-3.88233	-3.69153	-3.12909	-3.73861	-2.90747	-2.63486	-1.97889	-2.43547	-1.02833	-2.5872	-2.43342	-2.73645	-4.49471	-2.30446	-3.65201	-3.92947	-3.60003	-2.66617	-1.82134	-2.46793	-2.55097	-4.43016
Aspartic acid	-2.32917	-0.924285	-2.75039	-2.75052	-3.35215	-2.97717	-2.68523	-1.98788	-1.67778	-0.418827	-0.559372	-2.43521	-3.20274	-3.00393	-3.10291	-2.18639	-3.31173	-2.2849	-2.39219	-2.06207	-3.05871	-0.907023	-1.82815	-2.11828	-3.7658	-3.93809	-2.78186	-3.42223	-3.27108	-3.62654	-2.46167	-2.24076	-1.87528	-1.06045	-1.42276	-0.713925	-1.89667	-1.72635	-2.40673	-2.55646	-1.62851	-1.77187	-2.52592	-2.68912	-2.40464	-1.22709	-1.97574	-1.88434	-2.98374
Cystine	-5.82164	-5.96066	-6.44111	-6.30513	-9.22031	-8.21844	-7.6866	-6.15682	-7.31674	-5.28374	-3.8213	-6.47038	-6.90331	-7.41046	-7.54276	-6.38948	-6.979	-8.27928	-6.92335	-6.63489	-10.505	-6.10329	-7.32084	-6.59997	-7.54814	-7.75897	-6.58668	-11.5253	-6.79297	-9.82147	-6.30865	-8.0341	-5.99974	-7.53617	-7.3452	-5.30219	-6.33108	-7.88145	-6.7874	-8.85664	-7.71689	-6.49539	-8.08188	-5.91132	-6.15346	-7.81105	-7.2969	-7.06186	-7.98662
Glutamic acid	1.51347	2.26256	0.584705	0.709197	-0.58548	0.130132	-0.235838	0.189531	0.484045	2.05396	2.2276	-0.189808	-0.174302	0.359772	-0.0675673	1.02035	-0.666479	0.557996	0.585322	0.707763	-0.0885179	1.02674	0.707336	0.407172	-0.488401	-0.453458	0.315512	-0.208204	-0.10793	-0.055547	0.141114	0.286466	1.24853	1.01978	0.75907	1.77725	-0.301104	0.505659	0.0424245	-0.352557	0.0713754	0.447468	0.355536	0.0648437	0.668653	2.09251	0.86212	1.10213	-0.643473
Glutamine	-2.67031	-0.220124	-6.38203	-5.8341	-7.53646	-6.5401	-2.87585	-2.11861	-1.67122	-0.829809	-1.27536	-7.2347	-1.80003	-6.86128	-6.60666	-5.31069	-9.51038	-8.54618	-2.19571	-1.69833	-9.05917	-1.33246	-6.49193	-4.94267	-5.01279	-8.89405	-5.44716	-8.08691	-8.11858	-7.38768	-1.62095	-1.13526	-1.20114	-1.34365	-4.23524	0.865277	-5.48119	-5.2227	-6.57843	-7.88334	-1.25849	-6.64085	-5.2921	-5.42324	-0.00247084	-2.61788	-3.66838	-3.34541	-6.39218
Glutathione	-2.5825	-1.54417	-2.58353	-1.75416	-2.79012	-3.05587	-2.33309	-2.31775	-2.64959	-1.87218	-1.71122	-2.40829	-2.89846	-2.94987	-2.98344	-2.93497	-3.48716	-2.49852	-2.94558	-2.76187	-3.24849	-2.20067	-1.92422	-2.05166	-3.98834	-2.89646	-2.98478	-2.16381	-2.49325	-2.75019	-2.51918	-2.87856	-2.72719	-1.95828	-2.4932	-2.90139	-3.23106	-2.93668	-3.43208	-2.78403	-2.73549	-3.62709	-2.49468	-2.53454	-3.31265	-2.69007	-1.82853	-2.435	-3.37525
Ornithine	-2.0656	-0.605396	-3.66377	-2.93714	-4.31954	-3.8152	-2.8943	-2.15478	-1.87347	-0.132437	-1.18964	-3.68605	-4.17602	-4.01846	-4.24128	-3.06247	-4.67879	-4.36369	-2.08504	-1.62613	-5.15062	-0.801811	-3.60504	-3.85724	-4.64089	-5.48391	-3.98748	-4.82029	-4.62721	-4.20276	-3.28436	-3.5306	-1.74167	-1.54453	-2.18913	0.0854292	-2.38987	-2.27214	-2.97675	-4.36617	-1.96666	-3.80208	-3.75138	-3.1535	-1.80232	-1.77244	-2.28406	-2.48065	-8.17588
Proline	3.63011	5.63097	1.08401	1.97228	0.385493	0.995086	1.37947	2.1698	2.5474	4.79543	3.01662	1.89351	0.289419	0.969704	0.333399	1.47281	0.352862	0.665638	2.74235	3.4522	-0.0499799	4.34646	2.09723	3.92605	-0.154172	-0.6304	1.03799	0.457921	0.424968	0.275437	1.62164	1.75456	2.46909	3.71125	3.26789	4.56996	1.77561	2.26149	1.36524	0.515021	1.8952	1.28698	1.34321	1.82361	2.65825	3.00831	1.469	1.53205	-0.327235
Pidolic acid	3.35199	5.46892	0.72353	1.80753	0.956386	-0.408827	3.80653	4.87092	4.93851	5.71825	5.6097	0.797637	3.60506	-0.387754	-0.536334	1.73516	-0.0315078	0.681295	5.51894	5.83177	0.00486056	5.10134	1.39489	2.66919	1.30469	-0.512964	1.75782	-0.868009	-0.659084	-0.712034	4.43167	5.13216	4.4376	3.97511	0.651779	5.22256	1.77654	1.11663	0.315423	0.559035	5.4909	0.719359	0.576514	-0.0519219	4.50542	4.33932	4.19332	4.79901	0.576004
Serine	-5.01962	-1.98407	-5.46926	-4.82165	-6.66046	-5.09887	-3.36891	-1.86978	-1.64118	0.0611938	-2.03301	-6.14819	-2.99354	-5.25809	-6.28419	-5.18785	-5.88083	-6.81964	-3.00884	-0.842273	-5.45456	-1.86967	-8.51138	-5.0414	-5.20552	-6.14116	-4.50774	-7.08031	-7.38767	-6.03063	-0.599866	-0.670573	-1.07198	-1.65856	-5.2889	-0.343672	-5.17495	-5.73569	-5.8545	-6.11003	-1.38478	-4.49936	-3.62478	-4.9067	-0.528506	-2.57843	-4.36683	-2.92532	-6.19694
Methylguanidine	-7.76067	-4.75134	-9.39504	-6.54565	-9.29975	-7.085	-5.63503	-5.38803	-5.05276	-3.96964	-5.00898	-8.21893	-7.84843	-7.98912	-9.08353	-7.37716	-9.243	-7.68512	-5.96574	-4.61084	-7.56063	-4.03013	-9.37482	-8.12124	-14.1508	-10.4263	-7.72225	-8.63976	-7.9447	-6.95694	-4.95578	-4.60392	-4.58383	-5.16546	-8.02476	-4.42144	-7.54643	-6.75263	-10.6273	-9.13779	-5.21056	-9.44222	-7.22984	-6.8087	-5.44695	-4.74665	-5.54534	-5.26409	-9.69922
N-Acetyl-L-cysteine	-7.02766	-6.55684	-8.92878	-13.5478	-14.088	-6.49283	-8.87058	-13.6732	-13.5357	-7.71735	-8.2131	-13.771	-7.41386	-7.88895	-5.96578	-7.18277	-9.71713	-6.3824	-6.35675	-7.1736	-7.52968	-8.03334	-7.47127	-13.677	-9.31129	-10.23	-7.20235	-13.7931	-8.33854	-9.97715	-7.76404	-7.51212	-6.19308	-7.23039	-13.8878	-6.8824	-6.30241	-7.23691	-9.54184	-7.21775	-9.8357	-6.5174	-13.9529	-14.108	-9.1537	-6.64958	-8.38364	-8.36236	-8.02915
o-Phospho-L-serine	-9.52098	-8.75057	-11.4079	-7.71181	-14.0259	-7.61139	-7.64455	-9.92332	-7.56593	-8.92437	-6.94356	-8.63149	-9.3642	-9.30342	-8.84646	-8.72507	-9.84148	-8.5964	-9.39805	-9.26544	-10.0389	-13.7818	-8.86546	-7.64562	-11.3484	-11.4789	-7.29632	-8.13932	-12.1289	-9.91432	-8.49514	-13.8484	-8.80191	-13.863	-7.55268	-6.68235	-8.86307	-8.18499	-7.31636	-8.61721	-8.28635	-8.5467	-9.01576	-7.93199	-7.9837	-14.1461	-7.47729	-13.4686	-10.0416
PIPES	-7.6931	-5.67521	-6.77842	-6.34833	-7.01738	-6.63589	-6.17837	-7.47222	-6.9254	-6.31827	-6.10131	-7.78441	-6.70333	-7.59387	-8.4073	-8.09353	-8.28459	-9.02087	-6.04002	-6.18898	-13.8209	-5.56946	-5.91343	-6.38112	-7.46863	-7.67314	-9.7318	-6.8482	-8.45692	-7.61736	-5.93174	-5.93453	-7.07229	-5.41214	-5.53941	-4.61667	-14.1821	-7.36433	-10.2743	-14.1345	-7.5619	-8.22941	-6.13466	-5.7359	-13.9293	-7.07648	-9.2389	-7.32982	-7.64602
3,4-Dihydroxybenzoate	-5.34339	-4.53368	-4.69609	-4.95871	-4.2948	-4.82341	-5.06059	-5.70173	-5.41281	-5.93577	-5.42325	-4.35736	-4.04945	-4.61131	-5.59114	-4.65663	-4.72049	-4.8384	-4.82532	-4.88678	-4.56604	-4.91497	-4.01179	-4.30741	-4.38879	-4.91007	-5.23008	-4.88057	-6.23918	-4.94558	-4.90622	-5.26535	-6.96563	-5.52931	-11.1874	-5.47922	-4.76194	-4.91803	-4.98044	-6.2579	-4.26284	-4.3217	-4.99917	-5.0541	-5.3718	-5.01206	-5.3779	-4.82758	-4.66834
Pyridoxine	-2.94972	-3.41772	-2.9	-2.03618	-2.92867	-3.05678	-2.66518	-2.59839	-2.49481	-2.19878	-2.65524	-2.58508	-2.66207	-2.4454	-3.11019	-3.02972	-3.65358	-3.1074	-2.2107	-3.23093	-2.97718	-2.48054	-2.42187	-3.54249	-3.86856	-3.6722	-2.55637	-2.56965	-3.02748	-3.26897	-2.38128	-3.69742	-3.13686	-2.68977	-2.66683	-2.85503	-2.00947	-2.35328	-2.75491	-2.82145	-2.97875	-2.95128	-2.17652	-2.25896	-2.29158	-2.33024	-2.82443	-3.24386	-2.96066
Quisqualic acid	-8.71955	-6.33259	-7.86389	-8.67824	-7.70597	-10.0549	-6.42689	-5.506	-5.62493	-3.76906	-5.84463	-7.00047	-6.08462	-6.43932	-8.34497	-6.89298	-8.22114	-7.66862	-6.82243	-4.56583	-10.8316	-5.43752	-8.10634	-7.48377	-7.93474	-8.47663	-7.66474	-9.49208	-9.46333	-9.33951	-4.34642	-4.10343	-5.23644	-4.82944	-7.81784	-4.12829	-7.2723	-8.02835	-7.18003	-6.73587	-4.93554	-8.01234	-7.44118	-8.44236	-5.10239	-5.52646	-7.06718	-7.96661	-9.74358
S-Adenosyl-L-homocysteine	-7.18434	-7.84032	-8.61554	-9.25912	-8.89648	-6.95713	-9.1404	-10.0347	-8.48626	-12.4391	-6.97727	-7.86676	-8.13548	-10.2473	-9.71258	-7.66041	-11.7935	-10.7819	-7.97017	-9.69761	-8.36764	-9.3173	-7.84328	-8.10968	-10.604	-8.8431	-7.03017	-9.35335	-10.2609	-9.35442	-6.72517	-8.24522	-13.1398	-8.73303	-10.3766	-7.41471	-8.20039	-14.0131	-8.83393	-10.8534	-7.35627	-9.75672	-7.0981	-10.6466	-8.24932	-6.81889	-10.0781	-12.1616	-9.96321
S-Carboxymethyl-L-cysteine	-6.1873	-8.76023	-13.8139	-6.44421	-7.557	-7.05233	-6.95495	-6.17817	-8.8114	-8.77599	-7.43477	-5.52188	-6.57298	-6.17176	-8.37243	-6.30763	-6.01276	-13.7418	-6.18125	-6.8067	-7.69192	-5.96377	-6.25585	-13.6941	-6.57789	-6.04788	-6.77086	-7.19218	-6.61886	-5.7738	-6.07318	-13.8214	-8.4573	-6.36463	-13.8625	-6.77361	-14.0807	-7.1029	-6.75888	-7.19998	-8.97603	-7.57964	-6.25448	-6.88919	-7.31326	-7.15456	-8.11011	-7.6431	-8.03566
Thiamine hydrochloride	-4.14062	-3.95741	-5.85796	-4.29364	-5.20969	-6.16634	-4.57708	-4.93531	-4.69071	-4.18802	-5.07066	-5.20925	-4.46021	-4.34651	-4.56548	-5.53131	-5.51437	-4.92169	-3.9687	-4.62936	-5.63632	-5.23576	-5.67583	-6.84466	-5.65629	-5.29212	-4.86712	-4.68814	-4.91607	-5.52186	-4.09831	-4.29782	-5.67462	-4.18683	-4.15342	-4.48434	-4.43871	-3.90557	-4.63175	-4.83613	-5.31449	-7.73976	-3.70322	-4.31721	-4.99742	-5.04577	-4.78837	-5.9109	-5.66171
Thymidine	-13.9274	-11.5376	-11.9869	-7.60683	-10.0392	-11.0606	-7.92214	-9.94423	-11.8993	-13.7908	-9.4727	-11.5451	-9.80936	-14.0971	-14.0688	-9.62413	-13.2249	-9.41012	-13.9291	-9.02734	-12.4736	-10.5484	-10.4935	-9.95956	-13.0681	-11.1861	-12.9983	-10.973	-8.02394	-10.9832	-9.8908	-9.62374	-11.6443	-13.8282	-8.97444	-10.463	-9.34029	-10.1983	-11.063	-8.05396	-8.84008	-8.89586	-11.4387	-14.108	-9.63933	-8.44076	-13.914	-11.414	-9.44258
Tyramine	-13.9554	-7.82133	-8.82248	-7.46729	-8.61144	-9.31192	-13.7902	-13.6301	-13.6085	-7.68055	-10.4433	-9.87947	-14.1137	-14.106	-13.9941	-10.4703	-11.1012	-9.45925	-9.29555	-11.8228	-8.45073	-13.8698	-14.555	-8.85221	-11.2629	-14.1409	-9.64654	-10.1944	-8.11058	-13.6354	-8.49474	-13.8577	-13.741	-13.8776	-9.78788	-10.8557	-9.9868	-10.1652	-14.21	-11.5995	-13.9652	-11.7813	-13.9363	-10.7026	-13.915	-8.14134	-12.6348	-11.1467	-14.0018
Uridine	-8.90633	-7.55954	-10.7175	-6.81403	-11.9328	-9.15065	-13.7902	-8.9337	-13.311	-10.0788	-8.95698	-9.5046	-14.1137	-7.97425	-11.1441	-8.522	-14.144	-9.83947	-9.4252	-12.0767	-12.0249	-9.34667	-8.0288	-7.64973	-11.5343	-10.6196	-13.3	-8.87514	-13.7289	-9.33834	-11.1745	-12.3769	-8.47843	-13.8776	-11.246	-13.9683	-9.23755	-7.67327	-14.21	-10.6526	-13.9652	-7.85887	-9.59814	-8.16391	-10.0871	-7.63918	-6.76239	-8.35888	-14.0018
Nicotinamide D-ribonucleotide	-13.9878	-13.7239	-10.9881	-10.4902	-14.0959	-13.8508	-13.7648	-9.23949	-13.5731	-13.7395	-13.7825	-10.151	-14.139	-14.1505	-13.9609	-14.2601	-11.8271	-13.7418	-10.0214	-14.0251	-13.7334	-13.8429	-13.1564	-13.6941	-14.1125	-14.1076	-13.8935	-13.7176	-13.6854	-12.0531	-13.8733	-13.8214	-13.6713	-12.7864	-9.02975	-9.90524	-14.0807	-13.8574	-9.63443	-14.0518	-14.0559	-13.7459	-12.0613	-14.1482	-13.9198	-14.138	-13.9201	-13.4778	-10.6461
Naringenin	-13.9878	-6.3462	-9.26671	-13.5758	-7.51741	-7.49027	-7.29728	-13.6668	-8.81556	-6.90571	-9.74943	-13.7878	-14.139	-14.1505	-6.98076	-14.2601	-14.0211	-7.80853	-13.88	-14.0251	-8.8802	-13.8429	-7.67792	-7.48903	-14.1125	-14.1076	-6.51173	-7.14365	-13.6854	-8.28335	-13.8733	-13.8214	-13.6713	-13.8248	-9.46976	-13.8548	-14.0807	-13.8574	-14.2007	-7.9886	-6.37083	-9.21591	-7.2982	-14.1482	-13.9198	-14.138	-8.0599	-9.1485	-8.8197
Apigenin 7-O-neohesperidoside	-10.1653	-7.61814	-9.71697	-7.61752	-14.0259	-9.60575	-8.40459	-8.60927	-9.41654	-13.7611	-9.51007	-10.0137	-8.24034	-8.52921	-11.1625	-12.5977	-8.57112	-8.84649	-7.69777	-7.10307	-9.02239	-7.51741	-7.39785	-8.2492	-9.41876	-8.24778	-10.066	-13.7988	-7.40178	-9.76056	-10.7985	-8.96131	-7.91223	-8.74143	-8.93079	-9.36543	-7.69265	-13.8981	-8.24407	-7.4546	-6.35237	-7.78081	-13.8473	-14.0082	-8.8141	-8.46416	-6.84297	-7.10295	-8.19659
Kaempferol 3-O-Glc	-13.9714	-13.8088	-13.785	-13.6381	-11.9748	-13.7762	-13.6758	-10.1205	-13.5725	-13.7611	-13.8434	-13.8194	-14.1451	-14.0985	-13.2981	-14.2861	-14.1894	-13.777	-13.4288	-14.0517	-13.8209	-13.7818	-13.7035	-13.8153	-14.0932	-14.1468	-13.8561	-13.7988	-13.6609	-13.7814	-13.2809	-13.8484	-13.7726	-13.863	-13.8671	-13.9241	-11.4638	-13.8981	-14.1273	-14.1345	-11.6145	-13.7346	-13.8473	-14.0082	-13.9293	-14.1461	-12.5499	-13.4686	-14.086
Isoorientin	-13.9714	-13.8088	-13.785	-13.6381	-14.0259	-13.7762	-13.6758	-6.73285	-5.5932	-6.01797	-6.54898	-7.94084	-14.1451	-14.0985	-14.0241	-14.2861	-14.1894	-13.777	-13.8617	-14.0517	-13.8209	-13.7818	-5.433	-13.8153	-14.0932	-14.1468	-13.8561	-13.7988	-13.6609	-13.7814	-13.8907	-13.8484	-13.7726	-13.863	-13.8671	-13.9241	-14.1821	-13.8981	-14.1273	-14.1345	-5.04877	-13.7346	-13.8473	-14.0082	-13.9293	-14.1461	-6.01657	-5.10845	-14.086
Capsaicin	-10.4988	-10.3208	-7.43992	-11.8256	-9.62025	-13.8508	-7.44515	-13.6668	-9.45653	-9.62381	-13.7825	-13.7878	-14.139	-9.44979	-7.40538	-14.2601	-9.06876	-8.24064	-11.2935	-8.04139	-13.7334	-9.62477	-9.43305	-13.6941	-14.1125	-8.92751	-10.8502	-14.3933	-9.17602	-14.4124	-10.2257	-9.77628	-8.82798	-13.8248	-9.45161	-13.8548	-7.60926	-8.66032	-14.2007	-10.451	-14.0559	-9.11743	-9.783	-8.5904	-13.9198	-8.53356	-9.83376	-9.78645	-7.43054
Dihydrocapsaicin	-8.67299	-9.30004	-7.61999	-7.92934	-5.62507	-6.9967	-5.99863	-6.6339	-6.39304	-6.03389	-9.29117	-5.28999	-6.24596	-5.78155	-5.66011	-14.2601	-6.78915	-6.65799	-6.42055	-14.0251	-8.69045	-13.8429	-7.81087	-7.09462	-8.83132	-9.43453	-6.99212	-13.7176	-13.6854	-13.6439	-6.33503	-6.53909	-8.12472	-6.97031	-10.0362	-7.62747	-5.64538	-6.36213	-5.77118	-4.97066	-5.53711	-6.53748	-13.894	-8.5568	-7.26439	-6.46529	-5.1878	-6.09606	-13.9725
Kaempferol-rha	-13.9714	-13.8088	-13.785	-13.6381	-6.63688	-13.7762	-13.6758	-13.5936	-13.5725	-13.7611	-13.8434	-13.8194	-14.1451	-14.0985	-14.0241	-14.2861	-14.1894	-13.777	-13.8617	-14.0517	-13.8209	-13.7818	-13.7035	-13.8153	-14.0932	-7.48429	-13.8561	-13.7988	-13.6609	-13.7814	-13.8907	-13.8484	-13.7726	-13.863	-13.8671	-13.9241	-14.1821	-13.8981	-14.1273	-14.1345	-14.0836	-13.7346	-13.8473	-14.0082	-7.49376	-14.1461	-13.8655	-13.4686	-14.086
(S)-(+)-2-(anilinomethyl)pyrrolidine	-13.9274	-13.7807	-13.8277	-13.5478	-14.088	-13.8373	-13.7489	-13.6732	-13.5357	-13.7908	-13.8072	-13.771	-14.1576	-14.0971	-10.5326	-14.2766	-14.1578	-13.7875	-13.9291	-14.1306	-9.45752	-13.8762	-13.711	-13.677	-14.1508	-14.2119	-13.8733	-13.7931	-13.7279	-13.6653	-13.8493	-13.8747	-9.99183	-13.8282	-13.8878	-13.9863	-14.2579	-13.964	-9.44299	-13.9908	-14.1443	-13.808	-8.72541	-14.108	-13.9312	-14.1056	-13.914	-13.5354	-9.78807
Urocanate	-3.45536	-5.89527	-2.94599	-3.14912	-4.3823	-3.47029	-3.25602	-2.29623	-4.73342	-4.41803	-2.57135	-1.04481	-5.79026	-2.90969	-4.15538	-5.78545	-2.96511	-4.16221	-4.09442	-4.02564	-2.93647	-3.51598	-4.9162	-3.9672	-3.10247	-3.0417	-3.52221	-6.89809	-3.52092	-2.87802	-3.38749	-4.12015	-3.03563	-2.4607	-4.5042	-5.20352	-4.52013	-4.27514	-7.48115	-1.61782	-2.56482	-3.26209	-1.73026	-4.81298	-2.27636	-3.66735	-5.57955	-3.71329	-6.4354
N-Acetylneuraminate	-3.97482	-1.10636	-3.80615	-1.67638	-3.50022	-4.40168	-2.22464	-1.90794	-2.01239	-1.36583	-3.0362	-3.23062	1.3694	-4.38404	-5.64702	-4.66697	-3.62398	-4.74612	-3.7688	-2.62993	-5.43746	-1.3983	-3.57203	-1.83298	-2.82268	-5.03724	-1.45313	-4.54774	-4.52045	-3.89263	-4.20596	1.0858	-3.03778	-2.2863	-3.62088	-1.77527	-4.17761	-3.17241	-3.6792	-3.42879	-3.40104	-3.9156	-3.86589	-4.05645	-1.31269	-0.0489984	-1.32693	-0.933656	-4.82012
N-Acetyl-D-mannosamine	-8.38682	-10.6287	-9.12734	-10.6494	-8.11085	-11.1622	-9.74968	-10.4323	-8.82603	-9.19656	-10.9558	-11.7322	-11.8065	-10.6823	-9.1382	-10.031	-10.2902	-9.58589	-8.55371	-11.8918	-9.59397	-9.97702	-14.9186	-11.57	-9.01634	-10.8904	-9.85057	-13.7931	-9.60544	-9.25126	-8.6262	-8.17132	-10.9894	-12.4748	-10.4727	-9.38439	-7.98169	-9.66443	-9.92449	-8.05939	-14.1443	-10.0257	-9.44608	-10.1967	-9.45894	-9.46479	-10.3491	-8.19969	-12.4463
Pyridoxal phosphate	-6.17318	-6.04094	-7.35009	-13.6183	-14.0405	-6.5491	-13.7902	-13.6301	-6.69342	-13.8043	-7.27603	-13.7586	-14.1137	-6.75681	-6.17419	-7.31943	-14.144	-6.44632	-7.25618	-14.175	-5.80332	-13.8698	-13.7262	-13.6892	-14.1455	-5.21742	-6.89191	-4.50065	-6.02206	-13.6354	-5.54378	-6.32818	-13.741	-5.90945	-7.11096	-5.08805	-7.21878	-6.53977	-6.39694	-14.0972	-6.82088	-7.19342	-5.96819	-6.26619	-6.40412	-14.1456	-5.11143	-5.66901	-5.03881
Pyridoxal	-4.58699	-4.50259	-13.7137	-13.6183	-14.0405	-3.64729	-3.33117	-4.74414	-3.81704	-13.8043	-13.7613	-3.07922	-3.7563	-5.2591	-3.46981	-3.14542	-3.36441	-4.17427	-4.35943	-14.175	-3.56628	-3.12684	-5.08781	-13.6892	-4.95371	-5.77753	-13.8782	-5.40215	-4.45932	-5.28884	-6.80057	-4.64109	-13.741	-13.8776	-7.44514	-7.24881	-5.18226	-14.0131	-14.21	-14.0972	-4.44954	-13.6754	-13.9363	-5.32545	-13.915	-14.1456	-5.05248	-3.8524	-4.65709
N6-(L-1,3-Dicarboxypropyl)-L-lysine	-2.45623	-1.14604	-4.24111	-2.18278	-3.60197	-3.27835	-2.55454	-2.07483	-2.35986	-1.31225	0.220517	-2.67051	-2.84842	-3.38183	-3.56389	-3.40703	-4.27496	-4.03552	-2.95555	-2.97087	-4.55473	-1.09182	-2.69008	-2.55558	-4.85203	-4.85722	-2.63156	-2.97908	-3.74371	-3.44951	-3.15533	-2.8596	-3.12538	-1.21345	-1.80425	-0.662867	-3.17704	-2.85325	-3.27245	-3.10071	-3.01081	-3.16912	-1.79628	-1.77369	-2.52678	-2.69774	-1.94238	-1.8691	-4.08264
Maltitol	-4.92807	-4.42702	-5.52911	-4.53767	-4.71088	-4.58031	-4.48579	-4.9382	-5.11123	-4.8958	-5.38471	-4.34853	-5.55481	-4.5413	-4.51513	-4.48871	-5.00377	-4.61983	-4.35782	-4.8688	-5.6946	-4.5719	-4.11918	-4.20456	-4.78604	-4.82536	-4.71005	-4.74411	-4.80799	-4.60354	-4.99	-5.82983	-5.04936	-5.82598	-5.38546	-5.58435	-4.88812	-4.99215	-5.24345	-4.85946	-5.51194	-4.7336	-4.75217	-5.07722	-5.22035	-4.45889	-5.24359	-5.79898	-5.57433
3-Hydroxyanthranilate	-13.9274	-13.7807	-6.08367	-13.5478	-14.088	-4.95033	-4.3274	-6.81288	-13.5357	-13.7908	-4.94348	-13.771	-4.88877	-7.92269	-14.0688	-14.2766	-5.62835	-7.38344	-7.39079	-5.95432	-6.24665	-13.8762	-4.59137	-13.677	-5.88631	-7.88502	-4.96252	-13.7931	-13.7279	-13.6653	-7.70097	-4.64495	-9.86824	-5.90025	-13.8878	-9.8319	-14.2579	-7.41703	-7.17749	-6.4385	-5.90606	-7.20945	-13.9529	-6.71643	-13.9312	-6.10049	-4.42673	-13.5354	-6.85512
DL-Glyceraldehyde 3-phosphate solution	-4.74361	-13.7807	-5.36922	-4.77302	-5.25014	-5.04509	-4.81327	-4.9077	-4.64695	-4.58712	-5.12338	-4.81301	-5.11298	-4.68091	-5.84692	-5.12739	-5.65419	-5.39497	-5.4923	-5.34702	-6.027	-5.07045	-4.78578	-4.90186	-5.82349	-5.09153	-4.44274	-5.57297	-5.27763	-4.85597	-4.99129	-7.36814	-5.43469	-5.09607	-5.45421	-5.72825	-5.57608	-4.92431	-5.71211	-4.60736	-5.62493	-5.30505	-5.24817	-5.34751	-5.78295	-4.82725	-6.01431	-6.21998	-6.63164
L-beta-homoglutamine-HCl	-5.81332	-4.35828	-7.66996	-7.48355	-7.41875	-7.78399	-6.86693	-6.04019	-5.73553	-3.62144	-4.19011	-7.23628	-6.63062	-8.95687	-8.71283	-7.33947	-8.24798	-7.86639	-6.23315	-5.68773	-9.4876	-4.04844	-7.60716	-7.39481	-8.57028	-8.47336	-8.02981	-9.21831	-6.7981	-9.14787	-6.87229	-6.78922	-6.38625	-4.89925	-6.90861	-3.29679	-7.21267	-6.44276	-6.72121	-8.70421	-6.26797	-6.85896	-6.83692	-6.05636	-5.478	-5.35577	-7.35398	-6.25656	-8.89959
L-beta-homolysine-2HCl	-6.06435	-4.2656	-7.85517	-12.1908	-8.90236	-9.40091	-7.81783	-8.87945	-5.71878	-4.16292	-4.4679	-11.1776	-6.12148	-7.9002	-11.3833	-9.58873	-8.11368	-9.37741	-6.48394	-6.88382	-8.64083	-4.09042	-9.43712	-7.82955	-8.37256	-8.86531	-9.38377	-7.84512	-7.00472	-10.2382	-7.21133	-6.30419	-6.75154	-5.30721	-6.69762	-2.94033	-8.66257	-6.29613	-7.97953	-8.21016	-8.31926	-8.53873	-7.24295	-7.35814	-6.08514	-6.13595	-7.22046	-8.88789	-9.62805
L-beta-homothreonine	-2.57272	-1.16657	-2.97962	-2.85977	-3.5707	-3.62943	-3.23461	-2.6343	-1.96582	-0.869959	-0.870773	-3.02882	-3.64426	-3.0797	-3.08555	-2.53741	-3.84697	-2.42322	-2.49101	-2.25582	-3.32951	-1.36374	-2.20458	-2.47883	-3.87976	-4.47017	-2.78784	-3.61728	-3.49913	-3.93085	-2.69293	-2.5053	-2.3135	-1.37014	-1.71739	-0.808355	-2.43774	-2.0444	-3.0296	-2.81357	-1.99774	-2.09088	-3.14708	-2.93444	-2.73043	-1.57214	-2.10581	-2.09754	-3.24052
Quinate	-6.48917	-5.37076	-6.42477	-4.75467	-5.69147	-4.99472	-6.43489	-6.2317	-6.14961	-4.57135	-5.41002	-5.23361	-6.74141	-5.48276	-5.8916	-5.72051	-4.45379	-4.74701	-6.57088	-5.60444	-5.31466	-6.42595	-6.5841	-5.58345	-4.12515	-4.66104	-4.06316	-4.40565	-3.76227	-4.23003	-6.27985	-4.99893	-6.02146	-14.4226	-5.70203	-5.48032	-5.77366	-5.79636	-6.13394	-5.07624	-5.06922	-5.68432	-6.2666	-6.99685	-6.67324	-3.03075	-4.52656	-4.38634	-5.04444
O-Succinyl-L-homoserine	-13.9554	-13.7709	-7.64574	-4.63995	-5.79929	-6.68509	-7.59156	-7.33726	-5.6864	-13.8043	-8.65206	-6.098	-8.8149	-9.87661	-13.9941	-10.8908	-8.96293	-7.47902	-7.05	-14.175	-11.7209	-7.8401	-10.9306	-8.92791	-8.31018	-9.42058	-5.94237	-6.44311	-6.55769	-7.70263	-6.40093	-10.3335	-9.56198	-5.21602	-5.69357	-4.65369	-6.45167	-5.04625	-14.21	-8.18787	-7.0067	-13.6754	-6.4171	-7.01965	-13.915	-6.93679	-8.72089	-9.00613	-7.5473
Gibberellin A3	-14.4498	-10.9343	-14.4487	-14.5579	-14.4345	-14.4071	-11.9233	-14.3232	-14.3827	-14.4181	-14.3961	-14.4622	-14.4574	-10.9045	-14.3287	-14.4973	-14.4045	-11.7919	-12.8725	-14.4695	-13.4838	-14.3749	-14.4154	-14.3226	-14.3817	-14.5085	-14.3826	-14.5879	-14.268	-14.3192	-14.3943	-14.481	-12.2776	-14.4226	-14.5743	-12.1207	-17.1136	-14.4509	-14.4749	-14.0149	-14.3702	-14.358	-12.2694	-14.327	-14.5206	-14.4773	-14.4944	-14.4342	-14.4495
Syringic acid	-2.10282	-2.12433	-2.20098	-2.5758	-2.23666	-1.73856	-1.94115	-1.87127	-1.74617	-1.83826	-1.10652	-1.94027	-1.86402	-2.11755	-2.59876	-2.22849	-2.2877	-2.13477	-2.09686	-2.38618	-13.8421	-2.10275	-13.711	-1.97278	-1.66377	-2.41106	-1.98058	-2.60454	-2.09756	-1.84631	-2.2595	-2.56083	-2.11534	-13.8282	-2.99003	-2.54241	-2.48186	-2.56439	-2.5261	-2.05265	-2.23853	-2.56996	-1.85118	-2.71347	-2.27974	-2.13887	-2.07945	-13.5354	-2.62448
O-Acetyl-L-homoserine	-5.20226	-4.49005	-5.10505	-4.61835	-3.64052	-5.53008	-5.18746	-5.65822	-4.0611	-6.10183	-13.7825	-4.00452	-3.87254	-4.85714	-5.69628	-5.63234	-5.69642	-4.23337	-4.83087	-4.7075	-4.21022	-5.24582	-13.6725	-3.24228	-4.90109	-5.14382	-5.06593	-4.68992	-4.5102	-4.96371	-6.11303	-3.28711	-4.36982	-5.41192	-4.70789	-5.71474	-4.51456	-5.26796	-5.10399	-14.0518	-3.87843	-4.61853	-13.894	-5.35242	-3.79102	-4.56673	-13.9201	-4.54404	-5.07311
D-Alanyl-D-alanine	-8.77713	-7.53126	-8.19315	-8.53137	-14.0959	-11.4536	-9.44092	-9.79518	-6.6571	-7.03291	-7.20837	-9.47288	-7.5137	-8.34213	-9.72339	-8.16428	-8.68118	-13.7418	-13.88	-7.87114	-9.64141	-8.838	-9.62099	-7.69638	-10.5133	-8.4261	-13.8935	-8.91661	-9.313	-8.94004	-7.16546	-7.3212	-7.34698	-7.21972	-7.00119	-6.70908	-7.84293	-7.63628	-12.6781	-10.0724	-7.52656	-13.7459	-8.98748	-8.30242	-7.13031	-7.08911	-9.42717	-13.4778	-11.2251
N-Carbamoyl-L-aspartate	-8.67604	-13.7239	-5.08662	-6.52796	-7.59413	-7.653	-6.42613	-7.20605	-6.88162	-8.06969	-13.0715	-5.79218	-6.84763	-7.92431	-7.02517	-10.1539	-9.20408	-5.51695	-7.92778	-6.59026	-6.01	-13.8429	-6.73164	-10.4909	-14.1125	-14.1076	-9.24383	-6.5062	-7.86675	-5.88086	-7.77858	-7.57494	-8.06481	-13.8248	-13.8625	-13.8548	-7.27483	-7.17285	-14.2007	-14.0518	-5.95823	-5.93469	-7.26909	-7.44226	-6.63605	-4.78343	-5.26742	-5.93919	-5.18255
Cytidine-3'-monophosphate	-13.9878	-13.7239	-13.8139	-11.5914	-14.0959	-9.47389	-13.7648	-13.6668	-13.5731	-11.4603	-13.7825	-13.7878	-14.139	-13.6942	-13.9609	-14.2601	-14.0211	-13.7418	-13.88	-14.0251	-13.7334	-13.4666	-12.4879	-13.6941	-14.1125	-14.1076	-13.8935	-13.7176	-13.6854	-13.6439	-13.8733	-13.8214	-13.6713	-12.2952	-13.8625	-12.5213	-14.0807	-13.8574	-14.2007	-12.7966	-10.996	-13.7459	-13.894	-14.1482	-13.9198	-9.36128	-13.9201	-13.4778	-13.9725
5'-Methylthioadenosine	-2.28422	-2.10029	-3.56308	-2.24828	-3.96145	-3.04258	-3.72933	-3.49599	-3.12102	-2.60623	-2.43693	-3.65348	-3.83359	-2.95791	-3.47774	-2.5938	-3.97186	-3.24551	-3.26311	-3.10672	-5.15577	-2.0338	-2.68361	-2.38078	-5.2929	-3.97757	-2.82758	-3.61492	-3.13469	-4.21853	-3.28438	-3.4159	-2.11497	-2.92298	-3.25225	-2.47918	-2.72862	-2.56394	-3.38283	-3.72219	-4.21388	-3.50415	-2.09324	-2.62115	-2.00019	-1.13384	-2.79001	-2.45039	-3.9415
sn-Glycero-3-phosphocholine 1:1 cadmium chloride adduct	1.76708	1.1856	1.11524	2.3877	1.09505	1.79187	0.505251	0.818878	1.2614	1.49297	0.99078	1.62097	1.21758	1.61036	1.60684	1.69682	0.815913	1.96981	2.12158	1.4595	1.23559	2.09164	2.0805	1.50937	1.02464	1.10949	1.9981	1.06644	1.28474	1.04633	2.06132	1.51419	2.18122	2.45777	2.30549	2.54538	1.31828	1.84936	1.06561	1.70852	1.27763	1.92263	1.9204	1.60359	1.54025	2.47092	1.56356	1.14692	1.4787
L-Allothreonine	-3.97506	-1.13032	-4.61262	-3.98574	-4.6825	-4.21137	-3.13314	-2.28114	-2.16436	-0.839293	-1.44428	-4.55566	-3.71377	-4.36717	-5.31609	-4.60729	-6.89759	-4.79402	-2.84243	-1.99544	-5.46688	-1.13654	-4.32756	-3.80094	-5.1489	-5.34431	-3.73483	-6.33747	-4.46939	-5.37933	-2.08206	-1.58143	-1.8934	-2.55829	-4.15397	-1.113	-4.3901	-4.40715	-5.01747	-4.95974	-2.64429	-4.01803	-4.23389	-4.08646	-1.71239	-2.0426	-2.97435	-2.44751	-5.26905
4-Hydroxypyridine	-9.20045	-6.62981	-8.2008	-7.77882	-7.38925	-7.17271	-7.45621	-10.085	-7.3143	-6.10463	-10.9586	-7.27175	-6.71799	-7.92433	-7.84113	-9.93748	-8.04182	-6.89204	-7.72929	-6.29819	-13.7334	-6.66645	-7.55409	-10.4761	-9.17163	-11.1657	-6.65969	-8.5644	-10.0792	-8.9516	-8.77784	-6.7736	-6.60708	-9.34293	-9.85278	-7.3446	-6.40314	-9.26122	-7.09	-10.3697	-14.0559	-6.75412	-13.894	-7.88156	-6.98887	-6.65245	-9.09032	-7.88504	-7.30738
Syringaldehyde	-2.90878	-2.89494	-2.89624	-2.41352	-2.73124	-2.5401	-2.81363	-3.115	-3.08372	-2.81767	-3.56513	-3.10259	-3.14374	-2.88055	-3.04157	-2.83655	-2.70528	-2.74404	-3.10272	-3.21959	-3.11869	-2.32289	-2.59692	-3.2043	-2.92343	-2.9794	-3.20034	-2.504	-2.24274	-2.49323	-2.58266	-2.79871	-2.89641	-3.18099	-2.89731	-2.86485	-2.8009	-2.78459	-2.86564	-3.04977	-3.19973	-2.54522	-2.93915	-3.06718	-2.724	-2.78072	-3.26391	-3.34703	-3.16989
Sinapoyl aldehyde	-13.9714	-13.8088	-13.785	-13.6381	-14.0259	-13.7762	-13.6758	-13.5936	-13.5725	-13.7611	-13.8434	-13.8194	-14.1451	-14.0985	-14.0241	-14.2861	-14.1894	-13.777	-13.8617	-14.0517	-13.8209	-13.7818	-6.80411	-13.8153	-14.0932	-14.1468	-13.8561	-13.7988	-13.6609	-13.7814	-13.8907	-13.8484	-13.7726	-13.863	-13.8671	-13.9241	-14.1821	-13.8981	-14.1273	-14.1345	-14.0836	-13.7346	-13.8473	-7.48136	-13.9293	-14.1461	-13.8655	-13.4686	-14.086
Threonate	-5.47044	-4.62257	-6.37724	-4.38087	-4.6579	-5.02983	-4.87971	-4.54142	-4.4494	-4.05534	-4.44977	-3.09173	-5.04365	-5.58501	-4.82478	-5.49636	-5.2914	-4.79324	-5.39897	-5.2547	-5.62536	-4.10868	-4.13191	-4.71861	-5.49711	-5.19853	-4.22101	-5.1913	-4.79366	-5.11821	-5.61793	-5.25836	-5.4195	-4.23505	-4.40719	-5.51334	-5.17214	-5.12231	-5.51159	-4.10001	-5.17641	-4.73541	-4.1686	-4.6426	-5.60567	-3.03974	-4.35062	-4.42757	-4.73982
12:0 Lyso PC	-1.41072	-2.97866	-2.80953	-1.97252	-3.23536	-2.46992	-3.05005	-3.06955	-3.16132	-3.3455	-6.90409	-3.65212	-1.43366	-2.02487	-1.88869	-2.07595	-3.01371	-2.0749	-1.86852	-2.31962	-2.75065	-2.23195	-2.04236	-3.54991	-2.86468	-1.99853	-2.2233	-2.554	-2.71946	-2.82263	-1.65942	-3.09419	-2.2748	-1.59302	-0.185804	-1.35209	-1.78959	-1.59553	-2.31119	-1.86096	-2.53871	-3.73484	-1.75274	-2.44822	-2.50148	-3.39826	-3.24843	-3.51166	-3.61102
10:0 Lyso PC	-7.20854	-13.7239	-6.34746	-13.5758	-8.43106	-6.53418	-6.71702	-7.02406	-7.78976	-13.7395	-6.37732	-7.25454	-7.53851	-7.73131	-7.24393	-7.62069	-7.26823	-7.70627	-13.88	-8.72238	-13.7334	-8.64381	-9.71027	-13.6941	-8.64532	-8.64369	-7.65161	-8.57613	-7.98824	-13.6439	-7.8001	-8.70151	-6.72877	-8.143	-8.15541	-8.94447	-7.16619	-7.11426	-7.62842	-7.53761	-14.0559	-7.60837	-9.04643	-9.86706	-7.64642	-8.1999	-13.9201	-7.46925	-8.51245
Flavanomarein	-9.44059	-13.7807	-5.90316	-9.58985	-10.5408	-8.67864	-10.2561	-13.6732	-13.5357	-13.7908	-10.4095	-10.1353	-14.1576	-10.3809	-14.0688	-10.7606	-8.55487	-13.7875	-9.90575	-10.02	-7.92928	-9.59287	-13.711	-8.79733	-8.53358	-9.97147	-13.8733	-10.344	-8.03458	-13.6653	-13.8493	-8.4014	-13.7664	-10.0191	-13.8878	-13.9863	-8.66575	-5.08525	-10.6598	-9.47381	-14.1443	-10.3557	-5.14064	-10.0427	-10.1813	-14.1056	-13.914	-13.5354	-8.97319
Luteolin-3',7-di-O-Glc	-9.69193	-13.8088	-13.785	-13.6381	-14.0259	-13.7762	-13.6758	-13.5936	-13.5725	-7.87655	-13.8434	-12.0412	-10.5534	-8.84784	-14.0241	-14.2861	-14.1894	-13.777	-13.8617	-11.0445	-13.8209	-9.63513	-13.7035	-9.01901	-9.88848	-14.1468	-13.8561	-13.7988	-13.6609	-10.1158	-9.89321	-13.8484	-13.7726	-10.6045	-13.8671	-13.9241	-14.1821	-13.8981	-14.1273	-9.95305	-11.3759	-12.0784	-13.8473	-14.0082	-10.2698	-9.6951	-13.8655	-13.4686	-7.54428
Orientin	-0.160766	-0.296923	0.655439	-0.0999284	-0.813802	0.89311	-0.562025	-2.27007	-1.95113	-3.28866	-3.71757	-2.70487	0.228216	0.448084	0.537569	0.757791	1.76333	1.20134	-0.351543	0.190966	2.64038	-1.02639	-0.988187	-1.02868	1.62623	0.520286	0.272192	0.441376	0.222999	0.216434	0.222273	1.94235	1.21143	-0.192122	1.02591	-1.23806	1.26868	-0.0922057	1.41481	-0.886048	-0.00468767	-1.39442	0.13831	0.954029	2.0355	-0.146881	-1.3341	-1.60077	0.276469
Saponarin	-8.1774	-13.8088	-13.785	-13.6381	-14.0259	-13.7762	-13.6758	-8.46505	-13.5725	-13.7611	-9.28705	-13.8194	-14.1451	-10.1762	-12.7408	-14.2861	-8.43047	-8.32637	-13.8617	-7.99535	-6.26505	-8.94132	-8.71205	-13.8153	-14.0932	-7.68983	-9.48701	-13.7988	-13.6609	-13.7814	-13.8907	-8.79325	-13.7726	-7.33046	-7.82776	-13.9241	-14.1821	-13.8981	-14.1273	-14.1345	-14.0836	-13.7346	-13.8473	-11.0868	-8.00122	-14.1461	-13.8655	-6.2915	-14.086
Spiraeoside	-6.43556	-6.18356	-5.99313	-5.48083	-5.18794	-5.85984	-6.49846	-5.2041	-6.04321	-5.88257	-6.77544	-5.17661	-6.19008	-6.40291	-14.0241	-5.71612	-6.12255	-13.777	-6.18258	-5.48288	-5.24058	-13.7818	-5.11377	-5.95871	-6.7436	-5.50194	-6.11991	-5.98557	-13.6609	-6.82569	-5.36635	-13.8484	-6.28423	-7.61006	-5.45172	-6.32458	-14.1821	-5.45478	-5.23212	-14.1345	-14.0836	-5.21073	-6.55783	-6.03778	-6.40436	-5.99775	-6.47672	-6.16167	-6.73111
Vitexin	-1.8675	-2.74781	-1.78638	-2.36886	-3.13246	-2.08342	-0.912695	-1.68752	-1.45968	-2.98752	-3.93233	-2.61063	-2.44773	-2.56694	-2.65608	-1.62999	-1.23239	-1.5217	-1.43841	-1.01929	-0.564353	-2.28565	-2.03756	-2.87727	-2.66189	-2.32621	-2.13224	-1.9687	-2.65076	-2.36231	-1.80079	-1.39205	-1.64787	-1.19459	-1.54064	-2.05683	-2.53322	-2.45163	-2.91702	-2.39382	-1.76168	-2.2249	-2.3982	-3.02857	-2.19949	-2.50857	-2.07701	-2.04114	-1.71865
Homocysteine	-13.9878	-4.56404	-13.8139	-13.5758	-4.31411	-5.93831	-5.04927	-13.6668	-5.51006	-5.59248	-3.9536	-5.13924	-4.66014	-4.9097	-4.08927	-4.65134	-6.51345	-4.30438	-4.95227	-3.9301	-13.7334	-13.8429	-4.28478	-7.1709	-5.17628	-4.48344	-13.8935	-13.7176	-6.27698	-5.15615	-3.20704	-3.97871	-13.6713	-13.8248	-3.50486	-5.5224	-14.0807	-3.25086	-5.81591	-5.21893	-4.22319	-4.59877	-3.84886	-14.1482	-5.5051	-14.138	-5.44047	-4.01881	-3.99692
Quercetin-Glc	-6.73248	-6.96129	-6.93002	-7.85238	-8.52013	-7.02867	-6.63973	-8.96458	-7.79086	-7.4461	-6.90627	-8.22641	-7.72333	-7.16859	-10.3449	-8.12884	-7.67516	-7.38739	-13.8617	-8.61135	-7.91854	-8.20236	-6.87234	-7.95047	-7.11416	-7.79623	-7.66136	-7.57226	-8.26756	-7.63133	-9.93966	-6.07716	-6.53467	-9.12092	-6.40665	-7.40151	-7.02377	-8.08077	-7.40697	-6.83927	-7.89	-6.863	-7.86587	-7.56942	-8.72238	-8.10566	-7.668	-7.05432	-7.17038
α-Methyl-histidine	-5.75966	-4.77394	-13.785	-5.4008	-14.0259	-13.7762	-6.46574	-9.14687	-5.17965	-4.70014	-4.82574	-5.70092	-4.91116	-8.50337	-6.63481	-7.68688	-8.35412	-9.06241	-6.19768	-6.12223	-13.8209	-4.51793	-5.12734	-13.8153	-6.67317	-14.1468	-5.23973	-13.7988	-13.6609	-13.7814	-6.0633	-4.21033	-5.59674	-5.31464	-5.7019	-4.4748	-7.18624	-6.12569	-6.48758	-14.1345	-5.79005	-6.94775	-6.05829	-7.26844	-5.37073	-4.95807	-6.90734	-5.3139	-14.086
3-Indoxylsulfate	-14.4498	-14.262	-14.4487	-14.5579	-14.4345	-14.4071	-14.4493	-14.3232	-14.3827	-14.4181	-14.3961	-14.4622	-14.8439	-14.4818	-14.3287	-14.4973	-12.4652	-14.2547	-14.4035	-14.4695	-14.6382	-14.3749	-14.4154	-10.7863	-14.3817	-14.5085	-14.3826	-11.876	-14.268	-14.3192	-14.3943	-14.481	-14.3262	-17.3223	-14.5743	-14.4193	-14.3376	-14.4509	-14.4749	-14.3767	-14.3702	-14.358	-14.4361	-14.327	-14.5206	-14.4773	-14.4944	-14.4342	-13.5566
N(pi)-Methyl-L-histidine	-5.78391	-5.48441	-5.92794	-5.71077	-6.75816	-6.74382	-5.43282	-5.84759	-6.08962	-4.13785	-4.28341	-5.28741	-6.82844	-6.61633	-6.76301	-6.34007	-7.76424	-5.53159	-6.29467	-6.47062	-7.60159	-4.50824	-4.95093	-5.30508	-7.00912	-5.98934	-4.71107	-7.02806	-6.3491	-8.5217	-7.58773	-5.95186	-6.35799	-5.62944	-5.92286	-6.3584	-6.42387	-5.95412	-6.70018	-5.56499	-6.05814	-6.26689	-5.87113	-6.2688	-6.59468	-4.59443	-5.59757	-6.4916	-6.76808
O-Phosphorylethanolamine	-9.37382	-9.22199	-10.3326	-10.1585	-10.9507	-13.8373	-10.125	-7.96635	-7.49867	-9.14488	-8.6292	-13.771	-9.07744	-14.0971	-11.2483	-9.78855	-12.4214	-8.52137	-9.78529	-14.1306	-13.8421	-5.8808	-13.711	-8.41892	-10.7136	-14.2119	-10.1477	-9.23554	-14.0195	-11.2807	-9.43216	-10.3582	-6.89936	-7.21258	-10.6908	-6.10326	-8.57984	-10.374	-8.72997	-13.9908	-14.1443	-10.0781	-11.3255	-9.59967	-8.4432	-6.2398	-12.502	-7.3221	-14.1276
Homovanillate	-1.24402	-1.16174	-1.53023	-1.50044	-0.938593	-1.7375	-1.0964	-1.20629	-1.42459	-1.08872	-1.58343	-1.43086	-1.21858	-1.412	-1.30031	-1.28604	-1.23075	-1.37902	-1.32237	-1.15447	-2.12232	-1.43994	-1.32525	-1.75047	-1.05992	-1.34482	-1.69085	-1.59229	-1.30581	-1.39257	-1.48369	-1.60229	-1.48684	-2.19887	-1.73502	-1.25568	-1.32355	-1.5062	-1.26667	-1.27405	-1.02925	-1.51099	-1.50117	-1.27165	-1.84924	-1.31412	-0.975918	-1.85173	-1.22482
5,6-Dihydrouracil	-6.86918	-13.7239	-5.97899	-5.90923	-14.0959	-13.8508	-5.71723	-3.18154	-4.46082	-13.7395	-13.7825	-4.32267	-8.5426	-3.82739	-5.5235	-4.8238	-5.26508	-4.56604	-3.79911	-5.71978	-4.77186	-13.8429	-13.6725	-13.6941	-9.73913	-5.28467	-4.5196	-13.7176	-4.37185	-4.14781	-3.36344	-5.40599	-6.37972	-5.39048	-6.12263	-4.84484	-6.46888	-5.04802	-6.11271	-14.0518	-8.67336	-4.78102	-5.51493	-7.1422	-4.95454	-4.69516	-4.15659	-5.94306	-3.71996
N-Acetyl-L-aspartate	-7.1537	-8.97991	-8.45718	-7.37221	-10.1323	-13.7972	-8.70495	-9.02151	-8.0202	-9.11095	-8.14935	-9.22353	-7.67256	-7.3241	-7.66498	-14.2275	-8.11482	-10.1867	-6.27885	-14.175	-11.525	-8.68845	-6.43811	-7.51245	-7.50927	-9.40204	-8.03593	-6.27155	-8.53503	-9.83453	-7.85193	-7.15262	-7.07739	-6.72405	-9.88267	-7.14125	-9.6257	-14.0131	-14.21	-8.85898	-7.43396	-13.6754	-9.69162	-9.512	-13.915	-7.60384	-8.50698	-6.79857	-7.97032
Glycyl-L-proline	-6.90481	-5.986	-7.28649	-7.3767	-7.36209	-6.28333	-6.92668	-7.39405	-7.44106	-6.45412	-5.7003	-7.29957	-7.80244	-7.03575	-7.39111	-7.05105	-6.96569	-8.79173	-6.80991	-7.34889	-7.95821	-7.61265	-6.53006	-7.4876	-9.34178	-6.89595	-6.96984	-7.06302	-7.12709	-10.3564	-6.10651	-6.79655	-6.68295	-6.15119	-6.14468	-5.78126	-7.23729	-7.32467	-7.33317	-7.98897	-6.37133	-6.64577	-6.61338	-7.0086	-6.51098	-7.01793	-6.82046	-6.5396	-8.11266
Alloxanthine	-8.9699	-9.99921	-9.8731	-13.6183	-9.35677	-13.7972	-11.4065	-12.6229	-10.4957	-9.59771	-11.7462	-9.33427	-9.07737	-7.78501	-13.9941	-11.5983	-9.98045	-11.0419	-8.77296	-7.53048	-12.9202	-10.9143	-10.6732	-9.34479	-9.8729	-14.1409	-9.8773	-10.1872	-13.7289	-7.81257	-11.5751	-11.1608	-9.86474	-9.92801	-12.7189	-9.24728	-11.7952	-9.42838	-9.58758	-7.98581	-7.44334	-9.26736	-9.37324	-7.80843	-13.915	-9.77331	-8.16429	-11.3895	-8.44981
3-hydroxy-3-methylbutanoic acid	-13.9878	-13.7239	-13.8139	-13.5758	-14.0959	-13.8508	-0.640832	-13.6668	-13.5731	-0.524558	-13.7825	-13.7878	-14.139	-1.24578	-13.9609	-1.23101	-0.710163	-13.7418	-0.874449	-14.0251	-13.7334	-0.586961	-13.6725	-13.6941	-1.03807	-0.902398	-13.8935	-0.485108	-0.467296	-13.6439	-0.786592	-13.8214	-13.6713	-0.671605	-13.8625	-13.8548	-0.966759	-13.8574	-14.2007	-0.552071	-0.662883	-13.7459	-0.794367	-14.1482	-13.9198	-1.01309	-13.9201	-13.4778	-13.9725
O-Phosphocholine	0.786216	0.51407	-0.0267107	1.1546	-0.029936	1.19182	0.270403	0.135108	0.334434	0.42135	0.650057	0.305922	1.26129	-0.499705	0.862984	-0.792132	-0.886468	0.675413	-0.796025	-1.13222	-0.624695	2.15397	1.22534	0.975949	0.175804	0.0962989	1.10747	0.406893	0.730083	-0.0520573	1.31061	1.293	1.05347	0.364025	0.429532	0.649934	-0.139267	0.489657	-0.198852	1.68299	1.11875	1.2592	2.44087	1.58995	1.10605	0.925381	0.396928	0.351107	1.59405
Guanidinoacetate	-13.9274	-7.75799	-5.66583	-5.98317	-14.088	-5.47476	-6.81128	-7.88976	-5.79939	-6.82441	-13.8072	-7.14078	-7.89347	-14.0971	-7.45022	-7.2652	-8.12444	-13.7875	-6.13654	-14.1306	-8.14411	-7.31002	-6.00268	-9.00157	-14.1508	-6.88496	-8.50522	-7.57573	-9.25382	-8.43825	-13.8493	-7.69835	-13.7664	-7.80049	-13.8878	-7.97011	-7.14089	-8.0547	-8.93984	-13.9908	-14.1443	-8.04598	-13.9529	-6.56372	-6.69437	-7.2653	-6.1167	-13.5354	-14.1276
N-Methylnicotinate	-6.03559	-6.78249	-6.79999	-5.97225	-5.95221	-5.74456	-7.29944	-5.84738	-6.27307	-5.438	-4.78429	-5.7069	-6.63709	-5.25322	-6.75791	-6.949	-5.93387	-5.84899	-7.76257	-6.97581	-6.6826	-6.23816	-5.68118	-5.32715	-6.97036	-5.96268	-5.9912	-7.03867	-6.22019	-6.9016	-8.53388	-5.01019	-6.81162	-5.50465	-5.49069	-5.53066	-6.46658	-6.30733	-6.87318	-5.18226	-7.11144	-4.08339	-5.73494	-5.73823	-5.76676	-1.41046	-4.92717	-5.25238	-6.25245
1-Methylnicotinamide chloride	-6.89365	-8.28091	-7.92403	-7.17778	-11.7759	-7.72372	-13.7489	-10.0508	-8.55235	-7.38458	-8.75114	-8.75309	-11.7313	-9.58555	-8.87302	-14.2766	-7.83934	-8.82965	-7.86559	-8.81644	-8.33201	-13.8762	-7.85567	-13.677	-8.51034	-8.88485	-13.8733	-6.60282	-13.7279	-7.07521	-7.72654	-9.21187	-13.7664	-7.06477	-7.91805	-9.19925	-8.3461	-13.964	-7.69102	-7.79496	-14.1443	-13.808	-13.9529	-10.9239	-9.74901	-10.8229	-7.15314	-13.5354	-7.9988
Phenylacetylglycine	-5.28808	-6.34468	-13.785	-6.88118	-5.20695	-7.0885	-7.19897	-5.3721	-4.50866	-5.97539	-5.71308	-6.3114	-5.74157	-14.0985	-5.09471	-6.02105	-6.05461	-7.2228	-6.72519	-4.97487	-6.0329	-6.01601	-6.26755	-13.8153	-8.77081	-5.87613	-5.2587	-6.56029	-13.6609	-5.49401	-5.029	-4.51552	-7.67518	-6.44597	-6.34023	-5.15028	-7.68329	-6.14495	-14.1273	-14.1345	-5.75181	-6.17338	-5.2498	-4.6126	-6.97397	-4.94582	-4.84839	-5.91801	-6.48454
3-Methylxanthine	-2.13291	-2.62563	-2.47339	-13.5478	-1.22529	-1.9725	-13.7489	-13.6732	-1.68208	-13.7908	-13.8072	-3.15929	-14.1576	-1.97058	-2.05301	-2.01648	-2.52001	-1.53084	-1.04316	-1.76807	-13.8421	-1.71657	-13.711	-1.58365	-14.1508	-2.85134	-2.75641	-13.7931	-13.7279	-13.6653	-13.8493	-2.25713	-13.7664	-1.74762	-2.45772	-2.26236	-1.25971	-1.35211	-1.82536	-13.9908	-14.1443	-13.808	-2.60464	-2.2267	-13.9312	-1.93975	-1.63273	-13.5354	-14.1276
4-Pyridoxate	-3.08831	-2.39272	-2.52004	-2.00301	-3.16518	-2.57612	-3.02705	-3.27553	-2.59724	-1.99546	-2.62466	-2.61595	-3.34945	-3.66641	-3.39467	-3.33865	-3.40502	-2.86116	-2.8318	-2.37062	-3.29565	-3.61363	-2.54451	-2.74287	-3.71217	-3.45081	-2.8028	-2.39692	-3.05216	-2.59222	-2.84602	-2.73293	-2.95006	-2.18049	-2.90776	-3.15193	-3.8351	-3.97703	-4.10327	-1.97569	-2.62591	-2.89258	-3.58474	-4.43165	-3.53538	-3.25478	-2.4085	-2.05199	-3.29068
mucic acid	-7.13052	-6.92192	-6.47681	-6.83829	-6.72985	-7.01023	-6.16599	-7.33327	-6.75521	-6.39494	-5.86475	-5.97107	-6.92326	-6.92455	-7.59034	-7.64129	-6.9317	-5.70697	-6.97181	-7.03726	-7.12722	-7.57398	-5.93477	-5.94424	-7.57535	-6.78323	-6.67238	-6.62335	-7.27191	-6.53197	-7.84326	-6.99496	-7.62704	-5.66664	-6.26934	-6.87336	-6.89424	-7.44632	-6.88649	-5.80971	-6.98796	-8.01627	-6.70668	-6.91223	-7.09641	-5.99344	-6.19006	-6.51957	-6.53054
3,5-Dibromo-L-tyrosine	-8.06623	-8.18844	-13.8277	-13.5478	-9.51083	-6.71284	-7.72548	-6.52301	-13.5357	-13.7908	-7.563	-6.9469	-8.16487	-7.05681	-9.2876	-6.87244	-14.1578	-8.01548	-9.53259	-7.46991	-13.8421	-8.18693	-7.91906	-6.92029	-8.83705	-8.67948	-13.8733	-7.60713	-13.7279	-7.69595	-7.86127	-6.2171	-8.83292	-8.38515	-7.26633	-6.97286	-9.10423	-13.964	-8.51611	-13.9908	-7.11612	-8.27314	-6.82727	-14.108	-7.53492	-7.91335	-13.914	-6.3351	-9.24404
1-Isothiocyanato-6-(methylsulfinyl)-hexane	-4.01509	-4.24745	-4.51735	-4.45605	-4.23168	-5.02882	-4.08901	-3.99058	-3.92093	-3.57633	-4.56406	-3.99906	-4.34365	-4.09002	-4.46469	-4.06621	-4.20637	-4.37802	-3.70011	-4.09345	-5.1858	-4.17217	-4.11236	-5.45457	-3.96296	-4.1726	-4.02502	-4.17015	-4.09768	-4.09735	-3.73721	-4.82515	-4.16502	-4.39335	-4.51538	-4.66241	-3.74557	-4.4766	-3.87492	-3.95055	-3.91914	-4.6874	-4.13122	-4.46118	-4.50317	-4.33651	-3.91199	-4.05769	-3.76141
Indole-3-carboxylic acid	-4.06717	-5.46857	-3.60893	-6.71336	-6.17927	-3.74889	-5.24486	-3.17367	-3.50935	-3.4788	-3.62963	-7.29139	-3.79384	-3.71083	-4.12019	-4.11239	-4.25166	-3.95775	-4.36807	-3.85549	-4.0363	-3.83361	-3.94755	-3.8486	-4.02167	-3.65662	-3.58876	-4.45299	-4.01421	-3.74019	-3.39158	-4.48836	-4.09296	-3.99193	-4.28445	-7.14835	-3.80959	-7.81357	-4.47424	-3.98933	-3.889	-3.65928	-4.02372	-3.97991	-3.85354	-4.06573	-3.44255	-3.60637	-4.31352
Pipecolate	2.34047	1.47202	1.64002	1.79009	0.027995	0.727193	1.20498	1.95328	2.08198	2.36149	2.5171	0.112185	2.96142	2.74859	2.25697	1.72698	-0.340791	2.73458	0.99862	0.89343	0.827514	3.10016	1.84789	2.21761	-0.65991	0.777455	2.53345	1.36444	1.24433	1.25734	2.92998	2.58812	2.26516	1.93002	1.98453	1.41654	1.95431	1.42894	0.507879	1.99078	2.70954	2.35256	3.11171	2.43946	3.19896	1.2451	0.37538	0.0688323	3.67942
Maleic acid	-13.9554	-1.8926	-4.19845	-1.60134	-14.0405	-1.59373	-2.89777	-2.5884	-2.76305	-13.8043	-1.03178	-1.38987	-2.32123	-1.57506	-1.33484	-1.6306	-2.00091	-1.33996	-2.27164	-14.175	-0.806129	-13.8698	-13.7262	-1.27937	-1.91388	-1.41201	-0.619638	-2.17673	-0.860966	-0.8503	-2.84301	-13.8577	-3.51819	-1.69153	-1.66687	-3.23011	-2.37014	-5.27332	-14.21	-2.47423	-1.0645	-5.43472	-13.9363	-1.99958	-1.82717	-1.7344	-5.02997	-0.770761	-1.87822
Raffinose	-0.836181	-1.6573	-0.767439	0.164033	-0.0813967	-0.29332	-0.514352	-0.601189	-0.508641	-0.956664	-0.262354	-0.143544	-0.281569	-0.264228	-0.184566	-0.193833	-0.642947	0.0210594	-0.466627	-0.62953	-0.558735	-0.616171	0.00489447	-0.32334	-0.443992	0.0561486	0.266231	0.0988973	-0.0103447	0.0899879	-0.620215	-0.559595	-0.828206	-0.622606	-0.843962	-0.864619	-1.0208	-1.32664	-1.42328	-0.900701	-1.00856	-1.42189	-0.00473534	-0.160908	-0.311278	-0.769886	-0.301695	-0.45159	-0.189039
Betaine	7.71118	7.70607	7.56993	8.1831	7.37547	7.41618	8.08055	8.08033	8.08843	8.14787	8.11812	8.11319	7.30902	7.14029	7.02323	6.64796	6.70765	7.70829	6.93694	6.74035	6.76645	7.95157	8.14346	7.97637	6.42281	7.07571	7.7203	7.68937	7.76458	7.40161	7.57924	7.19399	7.20785	7.70267	7.14999	7.315	7.04695	7.37143	6.86136	7.72229	7.3413	7.59429	7.69983	7.15955	6.64679	7.30541	7.65687	7.77085	6.70033
Adenosine 3'-monophosphate From Yeast	-9.41911	-5.65905	-6.98492	-6.94441	-7.99801	-13.7972	-8.47671	-8.33704	-7.44088	-7.56537	-9.56587	-8.35508	-6.83993	-14.106	-13.9941	-6.04008	-14.144	-7.21659	-13.9483	-7.08239	-13.7802	-13.8698	-8.14791	-6.79187	-7.60731	-14.1409	-13.8782	-6.23653	-9.44096	-7.7772	-8.52543	-13.8577	-9.18938	-8.84731	-8.30666	-9.1868	-14.1724	-8.19045	-7.92795	-7.81405	-9.43237	-9.15957	-7.57586	-14.0479	-13.915	-9.10725	-7.25376	-6.48368	-8.93578
Cyanidin-Ara	-7.97034	-8.60416	-6.97269	-8.25021	-9.13811	-8.41164	-13.7489	-8.16471	-7.45855	-7.52129	-8.1251	-9.65785	-9.08043	-8.19629	-8.50671	-10.2356	-14.1578	-9.58205	-13.9291	-6.92477	-9.31805	-7.14611	-9.76514	-7.23398	-8.75877	-8.81556	-7.41321	-8.17593	-13.7279	-9.9567	-8.21204	-8.23558	-10.2317	-7.86041	-6.94223	-8.44711	-8.21737	-9.19538	-7.47434	-13.9908	-8.34835	-8.8762	-8.18564	-8.3791	-8.48616	-14.1056	-7.69303	-9.42978	-8.71126
alpha-L-(-)-Fucose 1-phosphate	-8.16437	-8.63058	-16.0265	-10.186	-9.17104	-14.1309	-10.3531	-15.5011	-12.6841	-9.63672	-9.91441	-8.82228	-10.3772	-8.26009	-9.10466	-9.74531	-10.6349	-8.85595	-9.44589	-10.5189	-14.6382	-7.21299	-8.20568	-9.8594	-11.1691	-10.0424	-9.92819	-11.4709	-11.1643	-13.1346	-9.93286	-12.2838	-8.64067	-8.22083	-9.12422	-9.26675	-16.894	-9.54396	-13.7789	-10.9169	-9.82991	-10.063	-9.29053	-11.0819	-10.4389	-7.79496	-9.33129	-11.6225	-11.9541
Safranine	-10.8756	-13.8088	-13.785	-11.5794	-14.0259	-13.7762	-12.8008	-13.5936	-13.5725	-13.7611	-10.4471	-9.84916	-11.6276	-10.0733	-9.66972	-12.7899	-14.1894	-14.3896	-13.8617	-10.0474	-13.8209	-13.7818	-10.8955	-12.9506	-14.0932	-14.1468	-13.0162	-13.7988	-12.2858	-13.7814	-10.0329	-10.2818	-13.7726	-13.863	-13.8671	-13.9241	-12.7196	-13.8981	-13.8298	-14.1345	-11.3008	-11.8151	-13.8473	-14.0082	-11.9983	-14.1461	-13.8655	-13.4686	-14.086
Scopoletin	-3.44943	-3.73786	-3.62576	-3.82728	-3.34494	-4.21762	-3.40197	-3.40083	-4.21289	-3.54154	-3.21841	-3.21156	-3.82771	-3.96103	-4.24325	-3.90772	-3.84076	-3.82809	-4.26124	-4.00947	-3.92363	-3.62746	-3.29007	-4.5486	-4.06112	-3.64523	-3.97254	-4.04773	-3.78371	-4.41795	-3.29631	-3.84927	-3.47469	-3.79643	-3.40287	-3.54466	-3.24715	-4.03304	-3.5525	-4.25397	-3.81151	-3.98364	-5.25113	-4.06304	-4.57836	-4.30188	-3.52525	-4.53241	-4.32972
Esculin	-10.3968	-9.79528	-11.0174	-10.781	-14.088	-7.9956	-9.89178	-9.95482	-9.05105	-13.7908	-10.1657	-8.75412	-8.78213	-11.7164	-9.12291	-7.40115	-7.71876	-6.85034	-8.21614	-8.83091	-8.12544	-7.52383	-8.61363	-8.52842	-8.11597	-7.22582	-10.962	-7.93001	-7.50736	-9.75278	-7.74102	-8.59534	-7.57203	-7.97528	-6.94523	-7.9592	-11.9575	-13.964	-10.3545	-13.2262	-12.9483	-10.2632	-10.0349	-8.77516	-13.9312	-8.77197	-13.914	-10.1505	-9.01008
Stachyose	-2.73769	-2.19766	-2.69875	-0.945709	-0.769792	-1.42764	-1.31223	-1.73982	-2.2283	-1.56815	-0.754289	-1.28577	-0.761074	-1.29625	-1.20046	-0.815181	-0.981026	-0.73544	-1.32129	-1.32967	-2.13363	-1.7143	-1.47205	-1.84044	-0.846618	-0.470877	-0.44123	-0.464946	-0.815536	-1.08153	-0.787197	-0.498204	-1.35921	-1.67529	-1.80609	-2.26576	-2.40238	-3.04095	-3.05036	-1.24417	-1.68319	-2.1124	-1.66536	-1.5758	-1.58277	-1.86157	-1.94874	-2.03145	-0.657137
Lidocain	0.0324794	0.0379101	0.114008	0.0197746	0.0553294	0.0535922	0	0.0431577	0	0	0.082061	0.0607837	0.0438486	0.0444698	0.0747447	0.0585482	0.0453254	0.107787	0	0	0.0618373	0.00640192	0	0.126154	0.0053238	0.0709402	0.0153021	0.0801608	0	0.146042	0	0.0169824	0.0316055	0	0	0.018	0.0855597	0	0.00795327	0.0373125	0.179055	0.132586	0.0166411	0.100369	0.0162076	0.00047951	0.188405	0.0238578	0.125742
10-camphorsulfonic acid	0	0	0	0	0	0	0	0	0	0	0	0	0	0	0	0	0	0	0	0	0	0	0	0	0	0	0	0	0	0	0	0	0	0	0	0	0	0	0	0	0	0	0	0	0	0	0	0	0
L-Leucine	-6.30612	-5.5875	-8.17646	-6.07163	-9.55806	-8.02959	-7.14547	-5.96859	-5.70317	-5.01964	-6.86528	-7.38524	-6.53754	-6.40153	-8.86353	-8.00479	-14.144	-8.63093	-7.34648	-5.58519	-9.18758	-5.01622	-7.87032	-6.4369	-7.81274	-9.24082	-7.54067	-7.98717	-8.61156	-8.27969	-5.50768	-4.8136	-5.93678	-5.18477	-6.54516	-4.93059	-6.75556	-6.42845	-7.55014	-6.97418	-4.99189	-7.91885	-6.64672	-8.37978	-4.58696	-5.93273	-5.89865	-6.42606	-7.7585
L-Isoleucine	-5.54872	-4.10844	-6.90466	-5.63618	-7.88623	-6.33388	-5.54797	-4.66415	-4.42472	-4.01844	-4.73339	-6.70474	-5.82349	-5.66974	-7.46057	-7.78895	-8.20269	-7.6794	-5.77269	-4.64348	-6.79829	-4.08982	-6.47981	-5.41736	-14.1455	-8.09624	-5.34732	-8.2653	-8.35509	-9.73398	-4.85987	-3.6592	-3.91539	-4.54307	-6.76404	-3.6844	-6.16318	-6.5992	-6.58885	-6.33473	-4.30324	-6.54711	-6.4309	-6.57418	-3.96765	-4.47961	-4.74121	-4.52247	-7.63035
Methionine sulfoxide	-2.96363	-0.289509	-2.88754	-2.48131	-2.09613	-3.78526	-1.35173	-0.247209	0.127498	0.638269	0.608752	-3.61446	-1.94864	-3.78358	-3.67668	-3.97986	-4.70896	-4.06377	-1.62162	-0.262316	-4.31573	0.762539	-3.24264	-2.13596	-4.1004	-3.92746	-2.51928	-4.15539	-4.61313	-4.97473	-0.328479	0.221933	0.198136	-0.487877	-2.92195	0.428586	-3.28913	-2.99784	-3.40769	-4.15505	-0.426664	-2.5459	-3.24492	-3.10957	0.267349	-0.568504	-0.70362	-0.078366	-4.27756
Overlap of 7 ions (kaempferol-3-O-rutinoside / datiscin / kaempferol-3-O-β-D-glucoside-7-O-α-L-rhamnoside / kaempferol-3-O-β-D-galactoside-7-O-α-L-rhamnoside / kaempferol-3-O-β-glucopyranosyl-7-O-a-rhamnopyranoside / kaempferol-7-O-neohesperidoside / kaempferol-3-glucoside	-9.33931	-7.64681	-10.669	-7.5343	-9.95496	-9.99616	-7.86457	-9.38796	-8.3308	-7.53187	-9.44425	-6.76139	-8.96303	-12.9662	-8.13592	-10.2737	-9.62913	-8.8812	-13.8617	-10.8552	-7.01113	-7.72271	-8.2209	-10.8705	-14.0932	-10.2878	-8.52701	-9.51501	-8.70284	-7.5638	-8.45763	-8.81891	-11.2343	-13.863	-7.43387	-13.9241	-8.20716	-13.8981	-9.30745	-10.2547	-10.6655	-9.06283	-8.12096	-11.0566	-10.6419	-8.30747	-8.65985	-11.0335	-9.01432
Cyanidin 3-O-sophoroside	-13.9274	-13.7807	-13.8277	-13.5478	-14.088	-13.8373	-13.7489	-13.6732	-13.5357	-11.3272	-13.8072	-11.5316	-14.1576	-14.0971	-14.0688	-14.2766	-14.1578	-13.7875	-13.9291	-14.1306	-13.8421	-13.8762	-13.711	-13.677	-14.1508	-14.2119	-13.8733	-10.4433	-13.7279	-13.6653	-15.7544	-13.8747	-13.7664	-13.8282	-13.8878	-13.9863	-14.2579	-13.964	-14.2179	-11.5648	-14.1443	-13.808	-13.9529	-14.108	-13.9312	-14.1056	-13.914	-13.5354	-9.81722
Chrysanthemin	-7.41132	-8.11027	-10.3154	-7.87922	-8.2882	-7.07448	-8.13648	-10.1141	-13.5357	-13.7908	-8.26789	-9.47995	-7.29233	-14.0971	-14.0688	-14.2766	-14.1578	-13.7875	-9.58299	-14.1306	-13.8421	-7.06918	-8.36763	-7.9992	-14.1508	-8.07737	-8.42383	-13.7931	-13.7279	-7.35565	-7.9964	-13.8747	-8.4015	-7.46683	-7.73144	-13.9863	-14.2579	-13.964	-7.98102	-7.00381	-10.46	-9.95468	-8.03051	-12.565	-13.9312	-10.1989	-6.63128	-13.5354	-7.74351
Overlap of 2 ions (syringetin-3-O-galactoside / syringetin-3-O-glucoside)	-8.40389	-13.8088	-13.785	-8.49537	-15.5823	-8.50145	-8.8329	-8.44453	-9.98197	-9.34455	-10.7728	-7.90311	-9.91589	-9.88007	-14.0241	-9.48351	-13.6906	-9.24374	-7.53057	-11.1682	-13.8209	-10.6394	-13.5581	-7.75894	-8.74048	-8.99679	-9.26188	-7.90184	-9.40763	-9.15183	-10.4973	-7.40107	-7.81299	-8.70494	-12.1663	-12.3925	-8.12032	-13.8981	-7.85328	-12.3534	-6.95575	-8.48401	-13.632	-9.36836	-8.07392	-8.3447	-14.3946	-8.4805	-8.84226
CDP-choline	-13.9878	-13.7239	-7.25933	-8.61409	-8.02551	-7.40308	-8.1467	-10.9398	-13.5731	-8.4995	-9.84431	-7.67207	-11.5756	-8.836	-10.9205	-9.21754	-9.38753	-11.5642	-12.8865	-14.0251	-11.5372	-13.1371	-13.6725	-11.057	-14.1125	-9.35493	-7.463	-6.6084	-8.20239	-13.6439	-7.22193	-8.23149	-11.2349	-9.81135	-12.2713	-13.1731	-9.58402	-8.9587	-8.24841	-14.0518	-10.8259	-11.3976	-9.74306	-9.48558	-13.9198	-7.30803	-8.90202	-11.7306	-8.37253
Pantothenate	-2.04956	-2.16188	-2.34923	-2.28142	-3.67727	-2.78407	-2.74519	-2.70425	-2.57217	-1.87513	-2.07255	-2.46926	-3.08308	-2.81905	-3.24184	-3.39338	-3.78415	-2.40877	-2.96738	-3.16417	-3.4784	-2.43054	-2.53174	-3.04876	-4.28824	-4.56339	-2.74077	-3.13518	-3.0172	-3.66112	-2.52998	-2.86713	-2.9034	-2.02599	-2.09698	-2.08641	-3.18228	-2.06042	-3.25531	-2.261	-2.85128	-2.16134	-2.21376	-2.37271	-2.80015	-2.25691	-2.61528	-2.60979	-3.0736
Glucose 1-phosphate	-12.1016	-8.68966	-9.53349	-10.0067	-10.9678	-9.34142	-10.2479	-11.5235	-14.3827	-9.21464	-11.6634	-12.6627	-12.4481	-14.4818	-14.5614	-11.0249	-10.1371	-10.8007	-13.4594	-10.1052	-10.6177	-8.14182	-9.33358	-12.0881	-9.88049	-10.958	-8.75925	-10.1975	-14.268	-17.5571	-12.3583	-14.481	-12.4903	-11.9317	-14.5743	-8.39141	-14.3376	-9.39614	-9.55289	-10.1768	-9.34657	-10.2076	-12.8221	-8.67451	-14.5206	-6.83287	-9.53082	-11.0008	-14.4495
Mannose 6-phosphate	-5.54308	-6.31102	-5.83138	-6.06313	-5.91898	-5.40583	-5.52128	-5.4454	-5.67935	-6.01962	-5.71987	-5.66471	-5.50117	-5.52326	-5.70074	-5.71564	-5.61237	-5.67094	-5.54414	-5.50556	-7.18529	-5.13748	-4.94847	-5.55524	-5.98963	-5.53585	-5.73781	-5.71991	-5.97496	-5.9815	-6.23242	-7.17126	-5.77957	-6.35669	-7.33511	-6.03081	-5.79645	-6.53808	-6.15155	-5.77803	-5.98623	-6.07032	-5.6857	-5.34312	-5.96877	-4.55832	-6.86827	-6.80494	-6.73068
Mannose 1-phosphate	-5.92162	-6.3414	-6.64103	-6.86107	-5.81757	-6.54615	-5.72576	-6.12863	-6.61311	-6.23364	-5.85014	-5.7968	-5.66023	-6.18995	-5.65312	-6.30493	-5.84562	-5.8942	-5.47323	-6.09524	-8.25166	-5.44944	-5.34835	-5.07694	-6.62447	-5.72298	-5.24061	-5.48714	-5.7933	-6.10973	-6.33319	-6.30381	-5.58676	-6.24614	-7.63472	-6.68464	-6.08719	-5.99334	-5.66991	-5.8987	-7.16824	-6.30934	-5.55269	-5.49654	-6.3399	-4.78241	-6.11115	-6.41906	-6.30546
Galactosamine	-10.3257	-6.25866	-7.18821	-6.60707	-7.22376	-7.69154	-6.09621	-7.06522	-6.79229	-5.93436	-6.43045	-7.95905	-4.0044	-7.95229	-6.93618	-14.2861	-8.30286	-6.92839	-7.22294	-6.477	-8.50395	-4.9353	-6.74325	-8.50439	-11.9146	-6.76337	-6.05538	-7.92161	-13.6609	-12.4152	-6.98163	-2.93249	-7.10878	-6.17901	-6.44169	-6.07626	-9.16231	-5.86657	-7.30691	-7.2698	-5.30877	-8.44579	-8.86138	-7.67104	-6.72555	-5.55524	-6.41853	-6.161	-14.086
Lipoamide	-11.9159	-13.8088	-9.8597	-9.66289	-7.75876	-7.86879	-13.6758	-10.0073	-9.57787	-9.66876	-8.69629	-13.8194	-11.4466	-9.92381	-13.0277	-9.48765	-14.1894	-11.7135	-11.6282	-9.20718	-13.8209	-12.8803	-8.35303	-13.8153	-14.0932	-14.1468	-10.7278	-9.64134	-13.6609	-8.25051	-8.75906	-11.2048	-8.46826	-13.863	-12.2178	-13.9241	-8.41618	-9.75771	-14.1273	-8.70199	-14.0836	-13.7346	-8.29705	-14.0082	-13.9293	-10.7727	-8.64271	-11.6327	-8.49828
Lactulose	-1.04598	-0.945924	-1.74073	-0.577011	-1.11852	-0.986121	-1.04585	-1.16893	-1.40241	-1.50867	-1.85921	-0.854069	-1.67606	-1.14324	-1.20082	-0.957577	-1.56246	-0.986307	-0.74641	-1.29158	-1.89348	-0.715499	-0.682615	-0.725285	-1.30843	-0.855982	-0.702319	-1.11724	-0.956979	-0.905903	-1.31119	-2.07932	-1.28019	-1.82938	-1.63103	-1.73945	-1.35453	-1.37461	-1.44502	-1.23994	-1.74333	-1.25501	-1.04441	-1.22869	-1.75052	-0.567245	-1.67732	-1.88218	-2.14199
Melibiose	1.4383	1.43217	0.725166	1.67517	1.23855	1.34859	1.40807	1.09376	1.06475	1.09295	0.508969	1.61225	0.643285	1.3237	1.23387	1.46755	0.907153	1.39183	1.60235	1.17185	0.344675	1.59613	1.73753	1.72307	0.976242	1.54835	1.66221	1.13075	1.43415	1.49451	0.993034	0.389683	1.04809	0.457596	0.774023	0.690008	0.918449	1.11714	0.927405	1.12636	0.593106	1.09461	1.37113	1.15244	0.707084	1.88293	0.670978	0.514528	0.395093
Cytidine-5'-monophosphate	-8.13311	-8.83349	-6.95735	-7.74388	-7.45449	-7.62164	-9.35452	-7.21852	-8.69409	-7.32333	-8.63874	-8.76929	-7.29765	-8.68646	-7.74169	-9.46652	-8.03302	-7.66762	-8.15842	-9.23024	-10.193	-6.36298	-6.05331	-6.92612	-14.1125	-8.59421	-6.62296	-6.34833	-6.43263	-8.88646	-8.26551	-10.6584	-8.67632	-9.84241	-7.98614	-11.2227	-9.48053	-9.66896	-9.9088	-7.72612	-8.72964	-9.6226	-7.18975	-8.92123	-9.68224	-5.19385	-12.2135	-6.49311	-7.33008
Mannitol	-4.98635	-5.31414	-5.92644	-4.80846	-9.33586	-8.14061	-4.43902	-9.03175	-5.26625	-5.7333	-5.46734	-4.55961	-5.31187	-5.21389	-6.17258	-4.89837	-9.18717	-5.48395	-10.2084	-6.39264	-6.16599	-5.28552	-4.77042	-4.55874	-8.96434	-5.21758	-4.76333	-6.23138	-4.71308	-4.96704	-5.19921	-5.91521	-6.09331	-9.77444	-6.19739	-9.89508	-9.25	-5.68722	-5.66928	-9.96271	-5.67552	-5.30372	-5.04008	-10.1484	-10.3995	-8.10454	-5.73488	-10.4437	-6.11588
Arginine	3.34034	5.00268	1.18693	1.62817	0.311924	0.903908	1.76259	2.70978	2.97607	5.11691	3.40901	0.520883	0.634646	0.354584	-0.380335	1.64418	0.654656	0.667803	2.64803	2.38387	-0.823184	4.91397	0.62661	2.08127	0.643582	0.0535797	0.989222	0.524907	0.541866	0.279954	1.84283	1.60973	3.00126	2.89683	1.74096	5.41247	1.67558	2.09555	1.62002	0.358645	1.83233	0.569803	0.577437	1.72654	2.95735	3.45512	2.02889	2.14607	-0.337933
sn-Glycerol 3-phosphate	-4.71754	-5.80367	-5.33816	-5.27294	-5.89459	-6.00197	-6.17888	-5.6568	-5.54547	-5.90251	-5.42631	-5.11759	-5.70532	-5.33366	-5.83144	-5.91813	-6.1143	-5.33521	-6.0582	-5.65862	-5.80716	-13.7818	-4.68209	-5.31921	-6.94765	-5.84581	-5.13765	-6.44329	-5.6429	-6.4668	-5.44357	-6.14182	-5.88992	-5.08763	-5.44717	-5.71252	-5.43157	-5.4782	-6.14461	-5.87831	-7.27712	-6.12478	-5.42793	-6.58607	-6.62053	-5.10293	-13.8655	-5.78793	-6.57913
Histamine	-4.93513	-3.09078	-6.04219	-5.54864	-5.95494	-6.54055	-6.23045	-5.18518	-4.99169	-0.995296	-2.35853	-5.72764	-7.03586	-5.45426	-5.29406	-7.14497	-6.56942	-7.20142	-4.53458	-5.21127	-5.66433	-1.09074	-5.8932	-5.97199	-7.24428	-5.93083	-5.40288	-5.72999	-5.3707	-5.76447	-5.31312	-5.18146	-5.47631	-4.29897	-5.41366	-3.86228	-5.00948	-4.39863	-5.56814	-5.73942	-5.64803	-5.40172	-5.44728	-4.93881	-5.73585	-6.5004	-5.97306	-7.39287	-5.83519
Nicotinamide	-4.18823	-3.59365	-4.27488	-3.53711	-5.20346	-3.97335	-4.792	-4.08169	-3.92135	-3.53758	-3.25205	-3.85291	-5.4134	-4.66693	-4.52911	-4.42762	-4.87071	-4.17436	-4.6196	-3.85128	-4.6529	-2.99782	-3.77347	-3.37889	-5.29102	-5.24322	-3.52042	-4.78269	-4.72218	-4.41062	-5.47574	-5.09057	-4.12971	-4.51866	-4.65229	-3.79683	-4.17519	-4.56147	-4.23469	-4.52385	-3.94042	-4.08039	-4.09894	-5.09863	-4.2698	-2.25603	-3.53898	-3.73749	-4.67314
Alanine	-4.97745	-4.56492	-5.3734	-4.36677	-5.96106	-4.96014	-5.11307	-5.58038	-5.05622	-3.30841	-3.96157	-5.39733	-4.54658	-5.54677	-6.49667	-5.73052	-6.83761	-5.3863	-5.58902	-3.50691	-6.04041	-3.94023	-5.20171	-5.37962	-5.80939	-6.50489	-5.56235	-5.34684	-5.6488	-5.89378	-4.16791	-3.67523	-4.02999	-4.23287	-5.28686	-4.18915	-5.53013	-5.57609	-6.37135	-5.67793	-3.83085	-5.23421	-5.57892	-5.85652	-1.43103	-2.89305	-5.00448	-4.82428	-7.24336
1,3-Diaminopropane	-13.9714	-8.14562	-11.6653	-7.25954	-10.864	-13.7762	-13.6758	-13.5936	-10.683	-7.9312	-10.4571	-13.8194	-14.1451	-8.10565	-9.5372	-14.2861	-9.49749	-11.7502	-9.35451	-10.5523	-13.8209	-9.30152	-9.08586	-13.8153	-8.16503	-8.45341	-13.8561	-13.7988	-13.6609	-13.7814	-9.42256	-7.74258	-9.2001	-8.70918	-10.9124	-7.21116	-9.24914	-8.82178	-9.16537	-10.5708	-9.45087	-13.7346	-11.282	-14.0082	-8.10949	-9.58095	-8.3982	-7.64923	-14.086
DL-beta-homoserine	-1.95198	-1.99235	-2.45589	-1.34624	-2.31182	-2.39658	-1.48781	-1.48332	-1.89321	-1.21722	-1.33958	-1.34771	-2.65994	-2.81787	-2.90671	-3.14526	-3.09773	-2.30943	-2.98371	-3.28149	-3.24614	-1.52077	-1.28428	-1.80439	-3.78964	-2.79402	-1.9016	-2.05714	-2.14004	-2.68317	-2.31442	-2.61616	-2.87753	-2.00337	-2.75082	-2.51761	-2.74367	-2.63023	-3.01475	-1.95262	-2.51314	-2.26191	-2.03407	-2.6885	-3.31492	-2.73071	-2.05879	-2.30986	-3.34444
Norvaline	0.180863	2.06816	-1.73764	0.0925831	-2.18956	-1.6289	0.24856	0.954226	1.23198	2.70314	1.85265	-1.11836	-0.114766	-1.12519	-1.53793	-1.1885	-2.24872	-1.38148	0.315624	0.969479	-2.68696	1.92679	-0.77993	-0.466333	-2.17754	-2.16942	-0.858346	-1.71997	-1.92455	-1.88099	0.854708	1.88849	1.58814	1.45195	0.419201	2.65353	-0.742688	-0.37592	-1.39367	-1.2208	0.837052	-0.84844	-0.931644	-0.978333	1.60626	1.53846	0.607604	1.1672	-1.82047
Threonine	-2.70459	0.570718	-3.5436	-2.81407	-4.30774	-3.27682	-2.06843	-1.06877	-0.896787	0.456297	-0.331635	-3.63791	-2.35827	-3.42464	-3.8337	-3.76088	-4.42504	-3.65185	-1.76943	-0.807002	-4.51125	-0.0437358	-3.22906	-2.61097	-4.10806	-3.90311	-2.84035	-4.31323	-4.08181	-4.0317	-0.983395	-0.492629	-0.653079	-1.44022	-3.1926	0.0623314	-3.49901	-2.97295	-4.03275	-3.46212	-1.73067	-3.28591	-2.88891	-3.14922	-0.802796	-0.969346	-1.94653	-1.32838	-4.08928
N,N-Dimethylglycine	-0.806762	1.09034	-1.41348	-0.682095	-1.77504	-0.383365	0.304679	0.578022	0.651672	0.117609	0.079103	-0.622394	-0.78771	-1.55652	-1.09382	-1.85244	-1.66026	-1.05144	-0.145599	-0.186028	-1.54482	0.225914	-0.733986	-0.497779	-1.29769	-1.39201	-0.637555	-1.37947	-0.886395	-1.24167	0.21958	-0.298661	-0.294007	0.131466	-0.604918	-0.497303	-1.44963	-0.841018	-1.55116	0.431672	0.687402	-0.126526	0.736255	0.413852	0.690263	-0.340347	-0.399366	-0.46398	-0.545944
Indole-3-carboxaldehyde	-4.38228	-3.65826	-4.12031	-3.60194	-4.42995	-3.64182	-3.39837	-3.44208	-3.34226	-3.65137	-3.30483	-3.93748	-3.69834	-3.64226	-3.71958	-4.05126	-3.9266	-3.95634	-3.96763	-4.14026	-3.91614	-3.5548	-3.51412	-4.04778	-4.1323	-3.75363	-3.30025	-3.58953	-3.45723	-3.79351	-3.5488	-3.51479	-3.91124	-3.54126	-3.99852	-3.71574	-3.73147	-3.68782	-3.94296	-3.90947	-3.43549	-3.08411	-3.54831	-3.61817	-3.50225	-3.66635	-3.58367	-2.92682	-4.1749
Malate	-2.85908	-1.25096	-1.18693	-0.769042	-1.15031	-2.17691	-0.490189	-1.02661	-1.01738	-0.997838	-0.64722	0.217172	-2.26734	-2.41371	-2.32827	-2.40711	-2.19946	-0.219551	-2.2006	-1.51177	-1.40259	-0.978071	0.218462	-0.52182	-2.88467	-2.33665	-1.43789	-1.309	-1.25259	-1.03857	-1.76256	-1.8387	-2.45151	-0.955249	-1.65103	-2.32356	-2.3946	-2.28368	-2.0492	-0.629256	-0.683204	-1.17253	-1.29213	-1.70975	-1.99769	1.13499	0.899052	0.906524	-0.0382809
Mandelate	-14.4498	-14.262	-6.07101	-14.5579	-14.4345	-8.20313	-5.53963	-5.13077	-7.18197	-14.4181	-14.3961	-14.4622	-5.43866	-14.4818	-6.21718	-14.4973	-14.4045	-7.24201	-6.78964	-6.69184	-10.0353	-5.91504	-14.4154	-6.81468	-7.10648	-14.5085	-14.3826	-8.31629	-5.80507	-5.9597	-14.3943	-6.82506	-5.22282	-8.34683	-14.5743	-14.4193	-14.3376	-6.29829	-6.98133	-14.3767	-7.35425	-7.23338	-14.4361	-6.45264	-14.5206	-6.97911	-5.56281	-7.15196	-14.4495
Carnitine	-5.71108	-4.43684	-6.49194	-4.4364	-5.89164	-9.04382	-5.6258	-4.98911	-5.07409	-4.40836	-6.46831	-8.05127	-2.48591	-7.62614	-6.68229	-7.70247	-8.55822	-6.83795	-6.54394	-4.68521	-8.00557	-3.91242	-6.71752	-5.17225	-6.49581	-6.10895	-4.34481	-6.92104	-6.66535	-6.85258	-8.29628	-1.43724	-5.34078	-6.02158	-6.69533	-5.02161	-5.58859	-5.87704	-6.83592	-6.07319	-4.26703	-6.19629	-8.62068	-6.41552	-4.7996	-3.91204	-6.7274	-5.1643	-7.77774
L-2-Aminoadipate	-3.2545	-2.008	-3.12188	-2.73595	-3.31381	-3.16343	-2.44853	-2.31857	-2.48509	-3.01215	-2.02326	-2.56203	-2.8016	-2.79251	-3.01086	-3.43592	-3.40638	-3.38137	-3.30681	-2.97584	-3.27654	-1.03483	-2.32968	-2.16172	-3.76197	-3.89569	-3.31384	-2.92384	-2.662	-2.8219	-2.72124	-2.88516	-3.16539	-0.870513	-1.82678	-0.320616	-2.63217	-3.02243	-3.21346	-2.67369	-3.41019	-2.87377	-1.92946	-1.75745	-2.57501	-1.66278	-2.62391	-2.44415	-2.68935
Lysine	1.74121	4.18011	-1.94872	-0.692019	-3.33702	-2.36283	1.28755	2.4816	2.65578	3.61135	3.09394	-2.12568	2.36979	-1.97945	-2.19969	-0.827776	-3.47104	-2.47311	2.19718	2.71101	-3.59699	3.3352	-2.15575	-0.799005	-0.681841	-3.18796	-0.725537	-2.78229	-2.66798	-2.87152	2.69938	3.12518	3.13339	3.01896	0.363714	5.19505	-0.553012	-0.892183	-1.76054	-2.87125	3.17653	-1.83609	-0.36605	-0.569458	4.36065	1.84232	0.758277	1.36786	-1.82751
Nicotinate	-2.09315	-1.0923	-1.86896	-1.58463	-2.37149	-2.05747	-1.43245	-0.997604	-1.23427	-1.01063	-1.05363	-0.9818	-2.59578	-2.11562	-2.09435	-1.83763	-2.12169	-1.84012	-2.14303	-1.79687	-2.21211	-1.46466	-1.19098	-1.45488	-2.57756	-2.25554	-1.63688	-2.05239	-2.05632	-2.1954	-1.81271	-1.68157	-2.0025	-1.57161	-1.91363	-1.70735	-1.8449	-1.46282	-2.25622	-1.63997	-1.05317	-1.34011	-2.0438	-2.68274	-1.8588	-1.63164	-1.22659	-0.932956	-2.14061
Leu/Ile	0.24196	1.95008	-0.788976	0.690717	-1.34617	-0.669582	0.387501	1.14054	1.04487	1.95727	1.06428	-0.266498	0.415937	-0.0346906	-0.91861	-1.01034	-1.72397	-0.913606	0.223461	0.974585	-1.69966	1.69532	-0.342717	0.511013	-1.74258	-1.36756	0.0531165	-0.779362	-1.07665	-1.10251	1.22149	2.25571	1.62265	1.52544	0.159623	1.985	-0.306737	-0.120323	-0.546053	-0.33708	1.37647	-0.490027	-0.0706586	-0.135037	2.02105	1.11735	0.845499	1.32239	-1.51032
Quercitrin	-13.9714	-13.8088	-13.785	-13.6381	-14.0259	-8.55243	-7.42732	-13.5936	-9.93264	-13.7611	-13.8434	-9.44058	-14.1451	-14.0985	-14.0241	-14.2861	-14.1894	-13.777	-13.8617	-14.0517	-13.8209	-13.7818	-13.7035	-10.005	-14.0932	-10.091	-10.3919	-9.60841	-13.6609	-9.38211	-13.8907	-13.8484	-13.7726	-13.863	-13.8671	-13.9241	-10.426	-13.8981	-7.81022	-14.1345	-14.0836	-9.96655	-13.8473	-14.0082	-13.9293	-14.1461	-13.8655	-10.4443	-10.4954
1F-β-D-Fructosylsucrose	-2.62276	-3.62586	-2.62636	-2.08316	-2.1288	-2.4485	-2.28927	-2.94653	-2.51837	-2.85085	-2.30769	-2.15792	-2.21068	-2.20723	-2.20817	-2.05442	-2.64821	-1.7939	-2.59935	-2.57267	-2.56866	-2.50258	-2.03262	-2.56578	-2.44948	-1.92641	-1.72708	-1.91103	-2.08883	-1.89344	-2.65199	-2.57126	-3.05606	-2.67098	-2.78122	-2.79909	-3.24164	-3.52464	-3.43741	-2.95132	-3.05522	-3.52618	-1.86362	-2.11807	-2.30345	-2.68247	-2.21154	-2.45617	-2.19255
All missing values of the MS data area in the raw MS data were replaced with a value of 1. Then, the data area for each metabolite was divided with the area of the internal standard, and log2-transformed.
Variable importance of projection (VIP) scores of componet 1, 2 and 3 based on the results of PLS-DA of each metabolite were shown in the last three colomuns.
[truncated: 74 more columns]

## Sheet: Table S3
Table S3. Metabolome profiles of the thirty-seven metabolites measured by widely-targeted metabolome analysis in seed grains of the B. distachyon Bd3-1 × Bd21 RILs.
	RIL1	RIL2	RIL3	RIL4	RIL5	RIL6	RIL7	RIL8	RIL9	RIL10	RIL11	RIL12	RIL13	RIL15	RIL16	RIL17	RIL18	RIL19	RIL20	RIL21	RIL22	RIL23	RIL24	RIL25	RIL26	RIL27	RIL28	RIL29	RIL30	RIL31	RIL32	RIL33	RIL34	RIL35	RIL36	RIL37	RIL38	RIL41	RIL42	RIL43	RIL44	RIL45	RIL47	RIL48	RIL49	RIL50	RIL51	RIL52	RIL53
Replicates	1	1	1	1	1	1	1	1	1	1	1	1	1	1	1	1	1	1	1	1	1	1	1	1	1	1	1	1	1	1	1	1	1	1	1	1	1	1	1	1	1	1	1	1	1	1	1	1	1
Metabolites
Metformin	-4.76775	-5.47001	-3.27568	-2.90375	-1.99256	-5.58585	-7.99589	-3.36802	-5.11275	-3.61289	-7.24673	-5.50385	-5.53717	-4.71457	-3.40436	-7.34968	-7.3573	-6.44128	-4.68008	-5.15047	-5.05341	-3.56357	-6.29751	-5.99109	-5.74414	-6.13447	-6.94428	-5.13316	-5.03089	-2.62632	-5.30174	-3.07531	-3.27614	-1.52052	-2.20603	-4.63621	-7.53262	-0.947646	-7.60787	-5.03627	-4.68282	-4.37005	-3.14157	-4.10989	-9.40007	-4.01521	-10.0678	-7.70976	-2.07921
Adenine	-2.65762	-2.40389	-1.50868	-1.89797	-1.74909	-2.74709	-3.41256	-2.99635	-2.40513	-2.05947	-2.65602	-2.42475	-2.48962	-2.64725	-2.09243	-3.42324	-1.87023	-3.80959	-2.55903	-2.4259	-2.43979	-1.53638	-2.94048	-2.05337	-2.43895	-3.23448	-3.00492	-2.98688	-2.93088	-1.62834	-2.71432	-1.35813	-0.965052	-1.10359	-1.90146	-1.96849	-2.8949	-0.376426	-3.43157	-2.10432	-1.57132	-1.84321	-1.28443	-2.37621	-3.10555	-1.38184	-3.61484	-3.72506	-1.9519
Allantoate	-6.73777	-7.12682	-14.2377	-5.39625	-4.8006	-5.95517	-7.60374	-6.71707	-6.03335	-6.47751	-6.90701	-6.8979	-7.11679	-6.85177	-5.96895	-7.87164	-7.11021	-8.82076	-6.69424	-8.26475	-6.58934	-5.1255	-6.51138	-6.53322	-6.92732	-6.68983	-7.08472	-6.60046	-8.82687	-4.46406	-5.65189	-4.54059	-4.85595	-4.3978	-4.74959	-5.4325	-6.77347	-3.68911	-6.15992	-14.3319	-5.70824	-5.67633	-5.22405	-14.0783	-6.74678	-5.40388	-7.17438	-6.17057	-4.92259
Histidine	-1.9996	-2.7374	-0.872419	-0.013402	-0.146416	-1.36114	-5.34174	-1.0952	-2.69908	-1.06716	-4.36404	-3.80862	-2.26729	-1.70354	-0.783553	-4.08644	-3.33979	-3.43394	-1.16044	-1.61527	-2.94886	-1.55958	-3.9289	-2.98806	-2.62879	-2.88197	-3.84961	-2.09751	-1.77838	-1.22753	-1.94192	-0.299501	-1.16866	-0.147425	-0.40688	-1.85303	-3.25527	1.79955	-3.05648	-1.78256	-1.18554	-1.59165	-0.536917	-1.8532	-4.79268	-0.5998	-4.62745	-3.43497	0.23237
Methionine	-4.70428	-3.95054	-3.10453	-2.94177	-3.67277	-3.17605	-5.61156	-3.7482	-2.88735	-1.41169	-4.31596	-4.02819	-5.09001	-4.38569	-2.98447	-7.68922	-5.44167	-5.98706	-2.31716	-5.12452	-3.07368	-4.03261	-5.21299	-3.90522	-5.04348	-4.96028	-6.05693	-2.7131	-4.41722	-3.69056	-3.80525	-3.09716	-4.76098	-3.73294	-3.41499	-3.16277	-5.17192	-1.56904	-4.83114	-1.96489	-2.94567	-3.62043	-2.38365	-3.81178	-5.47723	-3.32167	-5.00929	-3.94647	-2.20097
Tryptophan	3.47252	2.50913	-0.860051	0.730885	1.54864	3.78012	3.39487	2.19543	2.21096	2.81368	1.46985	2.47828	1.80645	2.20478	2.7642	2.74434	3.06251	3.33248	3.50891	3.18445	2.94081	1.73855	2.6855	0.738106	2.71412	1.1757	3.49534	3.13695	3.22442	1.53813	3.28345	0.442415	0.619376	1.85142	1.1425	1.13838	3.48149	1.36987	3.28183	2.69384	1.32052	1.9821	1.60827	1.29154	3.32105	3.15665	3.58862	2.89476	2.01755
Kynurenine	-2.96303	-3.98339	-5.22451	-4.85577	-3.88573	-2.98334	-3.05884	-4.106	-3.39144	-3.9313	-4.10846	-3.72933	-3.77632	-3.8104	-3.93439	-3.29076	-3.19401	-3.04591	-3.02723	-3.19634	-3.29384	-4.47652	-3.446	-4.2902	-3.50276	-4.64003	-3.41652	-3.38142	-3.13399	-4.29609	-3.47753	-4.85702	-4.50601	-4.81782	-4.46377	-4.72012	-2.90094	-4.71475	-4.00724	-3.2595	-4.41886	-4.66413	-4.12899	-5.0755	-3.07513	-3.17571	-2.65082	-3.22008	-4.3706
Pyridoxamine	-4.46414	-4.43102	-4.87158	-3.87806	-4.24916	-4.54278	-5.12092	-4.05075	-4.40421	-4.17491	-5.6242	-5.67027	-5.18308	-4.58772	-4.78582	-5.45945	-5.30677	-5.35289	-4.16894	-4.37112	-5.71487	-4.91674	-4.84998	-5.94989	-4.68295	-4.59259	-4.95246	-4.9274	-4.08474	-4.82466	-4.93466	-4.46232	-4.73215	-4.96207	-4.23429	-4.68647	-4.8516	-3.91585	-5.24265	-4.69395	-4.45343	-4.88698	-3.92764	-4.68566	-4.52733	-4.30574	-5.11864	-5.51926	-3.96113
Allantoin	-2.92341	-2.4751	-2.66708	-2.62101	-1.51468	-2.78268	-3.30455	-3.49036	-2.31025	-2.37482	-3.0683	-3.22735	-2.55805	-2.86337	-2.12638	-4.3215	-4.03733	-3.82609	-2.97812	-2.85793	-2.89603	-2.27841	-3.3708	-2.61049	-2.623	-3.15088	-3.36236	-2.87658	-3.34706	-1.5306	-2.54803	-1.70096	-1.58146	-1.21433	-1.80363	-2.23005	-2.96679	-1.21264	-3.18355	-2.73352	-2.16712	-1.96877	-1.57262	-1.85368	-2.92128	-1.94836	-2.85425	-3.22384	-1.72294
2,3-Diaminopropanoate	-9.8236	-14.3219	-8.12294	-10.5469	-6.95412	-8.40686	-7.21153	-6.83333	-7.56128	-5.3888	-14.1173	-7.31361	-7.3961	-14.2319	-7.18447	-8.42558	-6.68655	-7.64789	-9.54558	-14.0162	-7.93112	-7.57713	-6.71531	-14.1681	-8.68555	-5.85014	-6.14609	-7.55573	-7.03713	-5.35318	-6.71944	-7.35304	-7.45019	-6.8838	-6.73433	-8.1633	-14.0964	-5.6428	-14.1869	-5.79738	-13.9273	-6.34291	-6.57516	-7.08318	-7.58364	-8.4358	-7.83106	-7.22905	-7.24222
Hypoxanthine	-5.04307	-5.47073	-4.29079	-4.486	-4.37834	-4.53962	-14.1897	-5.32102	-4.6417	-14.3306	-14.1592	-4.55181	-4.15453	-5.53623	-5.34695	-5.33904	-3.17677	-6.54498	-4.66484	-4.76414	-5.99833	-3.4777	-4.64836	-4.66462	-13.9182	-6.18807	-14.2153	-5.12042	-4.95708	-4.37212	-6.15975	-5.08971	-3.54385	-14.0374	-4.55878	-4.96867	-5.95016	-3.55907	-14.1218	-4.36945	-2.88631	-3.92637	-3.36512	-4.4904	-14.2	-4.28229	-4.76322	-5.24746	-4.7954
Asparagine	-3.0645	-3.62397	-1.95826	-2.00627	-1.89052	-3.49778	-5.01238	-3.25388	-3.35932	-4.76756	-4.88148	-4.58301	-3.02601	-3.68833	-2.98542	-4.9607	-4.08739	-5.00513	-4.72686	-3.6756	-3.65276	-2.74767	-3.60621	-3.314	-3.23024	-2.71259	-4.41488	-3.85498	-3.0277	-1.22641	-3.4234	-1.41915	-1.24661	-1.17693	-2.40603	-2.10963	-5.62884	-0.580411	-4.03375	-3.7531	-1.95986	-3.09676	-1.66384	-2.31639	-4.3298	-2.27438	-4.99127	-4.19186	-2.35985
Aspartic acid	-2.7267	-2.65869	-2.15885	-2.02531	-1.59051	-3.19905	-3.37833	-3.00016	-2.6113	-1.88269	-2.47493	-3.81048	-1.87866	-3.16323	-2.40006	-4.58998	-3.0614	-3.52371	-3.54391	-2.89302	-3.1033	-2.26269	-3.06933	-2.62395	-2.03909	-2.3566	-3.09685	-3.62971	-3.04926	-1.09803	-2.96992	-1.49368	-1.53609	-1.40582	-2.05478	-1.90213	-2.67007	-0.658426	-2.45569	-2.82453	-1.76605	-2.71208	-1.54945	-2.053	-3.2213	-2.16705	-2.58235	-3.42883	-2.36729
Glutamic acid	0.142985	1.06862	0.685632	0.706311	0.899953	0.554671	-0.530193	-0.21815	0.559066	1.03	-0.558422	-0.335805	-0.304607	0.142427	0.426837	-1.55983	-0.688153	-1.05336	0.954838	0.0458335	0.201756	0.58448	-0.493983	-0.423162	-0.123625	0.320391	-1.32097	0.451191	0.0326498	0.762625	0.429896	0.634178	0.423505	0.697153	1.08405	1.03088	-0.898479	1.65049	-0.591278	1.26809	0.389052	0.114575	0.889167	0.765873	-1.29367	1.04001	-0.885678	-1.32095	1.5001
Ornithine	-2.12923	-3.12357	-1.22421	-0.206425	-0.55545	-2.95325	-4.63759	-1.81143	-2.50868	-2.32251	-3.79319	-3.72796	-1.96405	-2.43797	-1.9719	-4.61608	-3.34474	-2.90844	-2.28166	-1.39105	-3.02502	-2.01393	-3.06183	-2.81461	-2.1654	-2.14493	-3.55453	-3.00318	-1.2561	-0.662079	-2.34669	-0.714251	-0.694377	-0.629406	-0.963917	-1.68666	-3.81208	0.416276	-3.15337	-2.63203	-1.35547	-2.21923	-0.627384	-1.92256	-4.25109	-1.23971	-3.82797	-3.83684	-0.875062
Proline	3.31674	2.47503	3.75467	3.97485	3.68227	2.60252	0.879921	4.20208	2.47766	5.8997	2.07311	2.14284	1.79643	2.67092	3.84202	0.669017	1.16023	0.766825	3.28725	2.9365	2.76567	3.27791	2.04806	2.58374	3.08867	2.87658	1.26601	2.61336	2.86352	3.7835	2.4388	3.55787	4.29266	3.95528	4.04693	3.23005	1.46555	5.05362	1.47507	3.33209	3.58126	2.99817	3.84652	3.32023	0.271988	3.82339	1.2609	1.47881	4.29024
Uridine	-7.2336	-4.95562	-6.29555	-8.99977	-9.22651	-6.5449	-8.03797	-8.12755	-6.46396	-6.78911	-8.00342	-8.07402	-6.98163	-7.36427	-6.27131	-11.0882	-8.26906	-11.7887	-7.56524	-9.85435	-6.6756	-6.3229	-7.71082	-7.98942	-7.48687	-8.16896	-7.80759	-7.17564	-8.30339	-7.12597	-7.04562	-6.75187	-6.36635	-6.09841	-7.22319	-7.61213	-7.92056	-5.64559	-5.85975	-5.77945	-6.32011	-6.33155	-6.41963	-7.1155	-7.81461	-6.61766	-9.6219	-11.3352	-7.48648
Pyridoxal phosphate	-14.2359	-8.25594	-7.28427	-7.68795	-6.8224	-7.82189	-7.71564	-7.7468	-7.5943	-7.27531	-14.1592	-7.95902	-14.0776	-7.6166	-7.88761	-14.3054	-7.33177	-6.63143	-7.58274	-6.74368	-7.18982	-8.31925	-7.05141	-7.33566	-7.26567	-14.095	-7.41438	-8.28784	-7.20402	-8.9796	-7.69647	-7.01726	-6.86673	-14.0374	-6.83777	-7.11812	-14.0016	-13.9747	-14.1218	-14.2519	-13.9436	-8.15752	-7.77522	-6.5381	-8.39269	-13.9031	-8.73567	-8.44492	-6.72135
N6-(L-1,3-Dicarboxypropyl)-L-lysine	-2.66459	-2.62245	-14.221	-2.21394	-1.55061	-2.82712	-3.32836	-3.29263	-2.24351	-1.04552	-3.48571	-2.97148	-3.0312	-2.98479	-1.44043	-4.59241	-3.14514	-3.90449	-2.80158	-2.63658	-2.35888	-1.58246	-2.92682	-3.05025	-2.8166	-3.15143	-3.56503	-2.72414	-3.55322	-1.81681	-2.31294	-1.8785	-1.94402	-1.36605	-14.1386	-2.35013	-3.76586	-14.0008	-3.63551	-2.15051	-2.38392	-1.71387	-1.71174	-2.2835	-3.64841	-1.64426	-3.9921	-3.20794	-14.2332
L-beta-homothreonine	-3.95503	-3.48187	-2.70916	-2.88436	-2.16619	-3.85799	-4.02443	-3.71808	-3.34427	-2.58866	-3.42796	-4.94742	-2.81283	-3.59329	-3.43678	-5.78782	-3.74188	-4.13021	-4.99138	-3.66481	-3.81586	-2.8122	-3.79653	-3.23959	-2.66455	-3.28726	-3.92581	-4.17368	-3.97473	-1.69744	-3.71266	-2.34243	-2.12043	-2.04691	-2.83948	-2.59735	-3.79424	-1.24639	-3.1914	-3.63845	-2.78023	-3.43282	-2.33008	-2.86798	-3.69531	-2.62355	-3.85351	-3.7336	-2.88119
Quinate	-6.38036	-7.56945	-7.25106	-5.57249	-7.47806	-6.183	-7.12728	-6.28628	-7.427	-6.13429	-8.22899	-6.85483	-7.60254	-7.18645	-7.77562	-6.20815	-6.38543	-8.07427	-6.78445	-7.86933	-7.31563	-7.19431	-7.97899	-7.98139	-8.53999	-7.56902	-8.9295	-8.55187	-6.6433	-7.41565	-8.07301	-7.77311	-6.46047	-6.19733	-6.82597	-7.10239	-8.88944	-6.40053	-6.95681	-6.3976	-8.86728	-6.91541	-6.77251	-7.11626	-8.37851	-7.04773	-7.378	-7.7423	-5.82801
5'-Methylthioadenosine	-4.00964	-2.455	-3.79351	-3.14636	-3.22471	-1.65656	-4.46708	-2.48784	-2.49944	-1.51578	-4.77164	-4.63154	-4.29372	-3.5541	-3.75581	-6.26417	-5.35764	-5.23691	-2.49745	-4.81431	-3.41458	-3.26109	-3.99318	-3.99609	-4.61122	-3.88487	-4.23635	-3.25453	-5.34956	-3.09926	-3.76877	-2.54863	-2.68802	-2.77942	-3.82863	-3.59084	-4.81313	-2.06171	-3.92976	-2.45319	-2.44342	-2.68285	-2.38273	-2.49472	-4.69755	-2.91175	-4.95711	-5.06197	-1.84973
sn-glycero-3-Phosphocholine	0.532464	1.21236	0.486248	0.854643	0.422518	0.613916	0.558132	0.115715	1.0589	0.663935	0.707638	0.457782	0.588742	0.0986218	0.691926	-0.665231	-0.221956	0.130704	0.498082	0.291772	0.487485	1.03273	0.0644001	0.182804	1.05771	0.529812	0.081285	0.743046	-0.0162857	1.192	1.04066	0.978173	0.57622	1.13211	0.918508	0.946196	0.520086	1.24392	0.828803	1.56717	0.887386	1.089	1.04134	0.785772	0.178645	1.05088	0.271734	0.0320729	0.779083
12:0 Lyso PC	-2.36638	-2.81583	-3.61794	-3.45254	-4.48624	-3.13406	-2.80432	-3.75338	-2.40882	-3.50224	-2.60726	-4.31297	-3.47404	-4.29469	-3.81091	-4.00342	-3.05281	-2.90178	-2.58786	-3.64289	-3.67658	-3.80208	-3.11917	-3.94982	-2.51905	-3.14296	-3.29764	-2.8071	-4.0633	-2.20025	-3.80432	-4.29891	-3.65905	-2.94279	-3.75142	-2.66702	-4.07847	-4.05481	-4.13844	-3.91803	-3.4757	-3.81363	-3.63502	-2.47254	-3.12927	-2.39732	-3.73789	-3.35	-4.36162
10:0 Lyso PC	-4.14604	-4.98005	-6.73568	-5.229	-5.98814	-4.87222	-4.83008	-5.74645	-3.94709	-5.0738	-5.63347	-6.23878	-6.41429	-6.63069	-6.34562	-7.70398	-4.94143	-5.07173	-3.99165	-7.71901	-5.58946	-6.54484	-5.1317	-5.74864	-4.34431	-4.78538	-6.68706	-3.97147	-5.31514	-4.30309	-5.16709	-5.99558	-5.12939	-4.71186	-6.00428	-4.3246	-7.06224	-5.97703	-5.64607	-4.82741	-5.76914	-4.54183	-5.01797	-4.05087	-5.38993	-4.35025	-6.80663	-6.22586	-6.37517
4-Pyridoxate	-4.57898	-5.24924	-5.05158	-6.36613	-5.84685	-6.24056	-5.72588	-4.85464	-4.87994	-5.94286	-5.5775	-4.47912	-5.67751	-5.33953	-4.6481	-5.2492	-5.38268	-5.65902	-8.40331	-5.87788	-4.53349	-5.92672	-5.63149	-4.8638	-3.92282	-6.37558	-7.69708	-4.15259	-4.05978	-4.81636	-5.78171	-4.33342	-4.54555	-5.41049	-5.21465	-4.75837	-5.52889	-4.56546	-5.37448	-4.33077	-4.39901	-4.51912	-5.21442	-3.93213	-3.63483	-5.87909	-6.01395	-4.0527	-6.31512
Maleic acid	1.47651	1.44678	1.78381	-13.977	1.41991	1.47897	-14.1897	-14.3467	-14.1427	1.72596	-14.1592	-14.2012	-14.0776	1.5399	1.73911	-14.3054	-14.2302	-14.2216	1.78108	1.60605	1.80152	1.69086	-14.1304	-0.237119	2.0627	1.64981	1.61783	1.7183	1.83343	1.7128	1.6062	0.332098	-14.1166	1.7256	1.89422	0.9653	0.0641827	2.06307	1.50976	1.66657	-13.9436	1.6155	1.7174	2.01077	-14.2	1.87151	-14.0211	1.22978	1.70655
Raffinose	-0.847927	-5.12469	-0.784099	-0.775322	-0.386519	-0.379011	-0.995766	-1.20283	-0.829149	-1.58988	-0.699496	-0.972541	-0.633838	-0.385323	-0.713334	-0.614397	-0.565768	-0.560883	-0.824075	-0.548673	-1.54063	-0.641118	-0.525231	-0.833909	-1.0097	-0.586205	-0.614645	-0.952611	-0.959676	-0.973565	-0.882452	-0.762472	-0.873502	-0.712349	-0.89472	-0.492569	-0.385393	-0.643089	-0.262009	-1.19713	-0.941942	-0.687155	-0.46479	-0.89483	-0.455086	-0.457544	-0.432014	-0.97245	-0.729017
Stachyose	-3.03791	-4.70339	-2.8747	-2.78788	-2.145	-2.83811	-3.06643	-3.07113	-2.89088	-4.38993	-2.91161	-2.94675	-2.10658	-2.69869	-2.99937	-2.76151	-2.55032	-2.503	-3.51083	-2.66969	-3.85825	-3.18164	-2.63322	-2.91065	-2.91965	-2.81701	-2.52815	-3.60432	-2.90409	-3.43541	-3.60858	-2.80607	-3.15393	-2.82786	-2.61965	-2.40934	-2.82187	-2.25329	-2.67525	-3.53377	-3.44283	-3.05801	-2.45219	-3.19393	-2.31603	-2.89229	-2.45615	-2.9282	-2.93196
L-Leucine	-5.9616	-5.71235	-6.33298	-5.80412	-4.67086	-5.31918	-7.9062	-6.23037	-6.28351	-5.79882	-8.6674	-6.20632	-6.33879	-6.87355	-5.35765	-6.06556	-6.14223	-5.81352	-5.79715	-5.4232	-7.47372	-5.77535	-6.24528	-5.98532	-6.14997	-7.28246	-6.91333	-6.06778	-5.18483	-4.94646	-6.51841	-4.86642	-4.76275	-4.33436	-4.70604	-5.9735	-6.99266	-4.25601	-6.93896	-5.21028	-5.03313	-4.80531	-4.6819	-6.12971	-9.89992	-5.10152	-7.47727	-6.40922	-5.1163
L-Isoleucine	-4.75871	-5.8751	-5.46447	-4.93895	-3.62886	-3.98549	-7.10547	-5.29605	-5.74314	-5.37873	-6.96942	-6.29195	-4.99647	-6.02353	-4.2721	-4.62065	-4.99062	-5.40178	-4.46834	-3.93041	-5.47477	-5.15501	-6.96646	-5.61431	-4.91393	-6.29147	-5.40793	-5.04825	-4.20388	-5.10034	-7.04562	-4.37806	-4.27987	-3.69233	-4.13764	-6.11456	-5.56244	-2.89449	-7.45794	-4.01688	-4.64236	-4.61865	-3.72769	-5.0696	-6.84866	-4.21202	-6.19389	-6.17506	-3.98447
Chrysanthemin	-4.74069	-6.13944	-4.9632	-3.69177	-6.91773	-6.29566	-5.15295	-3.46998	-5.90625	-3.92655	-7.67089	-4.63787	-6.72997	-4.41098	-4.71791	-2.99286	-3.58946	-5.41074	-3.66185	-4.49686	-4.35406	-3.05923	-8.37931	-5.37671	-5.81498	-4.8727	-4.09691	-6.28585	-4.50135	-5.33454	-4.99589	-7.29975	-6.31957	-6.8412	-6.94764	-5.23958	-4.81484	-5.59606	-5.28186	-3.79546	-4.04785	-6.75379	-4.82953	-5.56104	-4.55752	-7.55768	-4.77345	-5.51213	-5.34913
Arginine	2.39467	2.08008	3.71316	4.3455	5.10772	1.66406	-0.302301	3.67617	2.44323	3.44342	-0.120498	1.35104	1.98332	2.20938	3.67024	0.259502	0.79787	0.389155	2.75536	2.36255	1.71053	3.32	0.787021	0.979868	1.61079	1.61377	0.447824	2.39748	2.31914	4.59202	2.44361	4.22484	3.70331	5.48897	4.73583	2.68946	-0.114894	6.33863	0.259226	2.29581	2.77762	3.03788	3.85976	3.25845	-0.935288	3.1818	-0.143318	0.309932	5.07196
Norvaline	1.79805	0.58082	2.00422	2.31512	2.57381	1.25311	-1.14667	1.72849	0.806111	1.26515	-0.17678	-0.152843	1.49354	0.673123	1.62698	0.804131	1.0266	0.695909	1.78205	1.91224	0.572919	1.08086	-0.351372	0.27616	1.60231	0.987209	0.376039	0.392854	1.74492	1.69882	0.57531	2.00461	2.19373	2.2936	2.45321	1.02901	-0.161605	3.17533	0.278225	1.54992	1.65093	1.36994	2.48474	1.31976	-1.16717	2.70628	-0.363463	-0.165276	2.43632
Indole-3-carboxaldehyde	2.03141	1.08735	-2.16962	-0.746542	0.114901	2.38045	1.97312	0.751367	0.924935	1.43625	-0.00832071	1.03028	0.35863	0.751404	1.40321	1.25452	1.70925	1.8961	2.11329	1.78405	1.43028	0.279727	1.19264	-0.663708	1.25655	-0.137194	1.95476	1.70907	1.74431	0.0357157	1.86532	-0.865666	-0.735693	0.473516	-0.227382	-0.275875	1.997	-0.0801138	1.94012	1.23586	-0.122556	0.556285	0.212602	-0.10793	1.86262	1.70804	2.21205	1.33968	0.556417
Leu/Ile	1.2654	0.714916	0.886556	1.38969	2.47434	1.7449	-0.693106	0.699915	0.904527	0.754604	-0.453411	0.261118	1.07407	0.324647	1.85271	1.55295	1.1947	0.8548	1.45153	2.09472	0.720126	1.40801	0.197219	0.490602	1.16486	0.281342	0.700573	1.26089	1.77299	1.6867	0.488047	1.75103	2.36141	2.85014	2.03814	0.641524	-0.130395	2.81361	-0.348308	1.90015	1.66238	1.95099	2.49891	1.28592	-0.57172	2.10641	-0.36934	0.21951	2.12061
1F-beta-D-Fructosylsucrose	-3.12825	-7.3759	-3.17855	-3.08735	-2.62532	-2.69568	-3.59061	-3.68803	-3.02003	-4.12616	-2.94978	-3.34507	-3.12268	-2.6923	-3.22061	-2.93112	-3.0335	-2.87134	-3.32414	-2.95709	-3.83315	-2.95451	-2.72247	-3.20364	-3.35926	-2.97216	-3.14595	-3.22027	-3.2382	-3.27047	-3.17729	-2.95056	-3.36679	-3.16105	-3.16819	-2.88542	-2.67316	-2.96097	-2.52567	-3.63122	-3.28542	-3.04579	-2.80486	-3.14274	-2.73462	-2.68162	-2.80074	-3.38074	-3.11327
All missing values of the MS data area in the raw MS data were replaced with a value of 1. Then, the data area for each metabolite was divided with the area of the internal standard, and log2-transformed.
[truncated: 452 more columns]

## Sheet: Table S4
Table S4. Genes annotated in the QTL region of 4-Pyridoxate content.
Brachypodium gene	Closest homolog in Arabidopsis
Bradi3g22570	AT2G44710	RNA-binding (RRM/RBD/RNP motifs) family protein
Bradi3g22580	AT1G12370	photolyase 1
Bradi3g22590	No hits found	No hits found
Bradi3g22595	No hits found	No hits found
Bradi3g22600	AT4G12230	alpha/beta-Hydrolases superfamily protein
Bradi3g22605	No hits found	No hits found
Bradi3g22610	AT5G62290	nucleotide-sensitive chloride conductance regulator (ICln) family protein
Bradi3g22620	AT5G42560	Abscisic acid-responsive (TB2/DP1, HVA22) family protein
Bradi3g22635	AT4G38810	Calcium-binding EF-hand family protein
Bradi3g22650	AT3G15140	Polynucleotidyl transferase, ribonuclease H-like superfamily protein
Bradi3g22660	AT1G06290	acyl-CoA oxidase 3
Bradi3g22670	No hits found	No hits found
Bradi3g22680	AT3G26560	ATP-dependent RNA helicase, putative
Bradi3g22682	AT2G28900	outer plastid envelope protein 16-1
Bradi3g22687	No hits found	No hits found
Bradi3g22689	No hits found	No hits found
Bradi3g22692	No hits found	No hits found
Bradi3g22694	No hits found	No hits found
Bradi3g22697	AT3G07510
Bradi3g22707	No hits found	No hits found
Bradi3g22720	AT4G34830	Pentatricopeptide repeat (PPR) superfamily protein
Bradi3g22726	No hits found	No hits found
Bradi3g22733	No hits found	No hits found
Bradi3g22740	AT1G64970	gamma-tocopherol methyltransferase
Bradi3g22750	AT4G36290	compromised recognition of TCV 1
Bradi3g22755	No hits found	No hits found
Bradi3g22760	AT1G50200	Alanyl-tRNA synthetase
Bradi3g22765	AT2G04420	Polynucleotidyl transferase, ribonuclease H-like superfamily protein
Bradi3g22770	AT5G09850	Transcription elongation factor (TFIIS) family protein
Bradi3g22778	No hits found	No hits found
Bradi3g22786	AT2G07050	cycloartenol synthase 1
Bradi3g22791	No hits found	No hits found
Bradi3g22796	No hits found	No hits found
Bradi3g22799	No hits found	No hits found
Bradi3g22802	AT2G07050	cycloartenol synthase 1
Bradi3g22820	AT1G11680	CYTOCHROME P450 51G1
Bradi3g22830	AT2G25150	HXXXD-type acyl-transferase family protein
Bradi3g22840	AT1G11680	CYTOCHROME P450 51G1
Bradi3g22845	No hits found	No hits found
Bradi3g22850	AT1G11680	CYTOCHROME P450 51G1
Bradi3g22860	No hits found	No hits found
Bradi3g22870	AT4G39080	vacuolar proton ATPase A3
Bradi3g22875	AT1G68390	Core-2/I-branching beta-1,6-N-acetylglucosaminyltransferase family protein
Bradi3g22880	AT5G52450	MATE efflux family protein
Bradi3g22887	AT4G25390	Protein kinase superfamily protein
Bradi3g22897	AT4G12610	transcription activators;DNA binding;RNA polymerase II transcription factors;catalytics;transcription initiation factors
Bradi3g22908	AT2G45620	Nucleotidyltransferase family protein
Bradi3g22914	No hits found	No hits found
Bradi3g22920	AT5G51840
Bradi3g22930	AT5G51820	phosphoglucomutase
Bradi3g22940	AT4G36800	RUB1 conjugating enzyme 1
Bradi3g22950	AT5G39050	HXXXD-type acyl-transferase family protein
Bradi3g22960	AT1G02020	nitroreductase family protein
Bradi3g22970	No hits found	No hits found
Bradi3g22980	AT1G72680	cinnamyl-alcohol dehydrogenase
Bradi3g22991	No hits found	No hits found
Bradi3g23000	AT1G23300	MATE efflux family protein
Bradi3g23010	AT5G17540	HXXXD-type acyl-transferase family protein
Bradi3g23020	AT1G53800
Bradi3g23025	No hits found	No hits found
Bradi3g23030	AT2G41610
Bradi3g23040	AT5G54130	Calcium-binding endonuclease/exonuclease/phosphatase family
Bradi3g23045	No hits found	No hits found
Bradi3g23050	AT3G11570	TRICHOME BIREFRINGENCE-LIKE 8
Bradi3g23055	AT3G11570	TRICHOME BIREFRINGENCE-LIKE 8
Bradi3g23060	AT5G13340
Bradi3g23066	AT4G08290	nodulin MtN21 /EamA-like transporter family protein
Bradi3g23072	AT4G17390	Ribosomal protein L23/L15e family protein
Bradi3g23074	No hits found	No hits found
Bradi3g23076	No hits found	No hits found
Bradi3g23078	No hits found	No hits found
Bradi3g23081	No hits found	No hits found
Bradi3g23093	No hits found	No hits found
Bradi3g23105	No hits found	No hits found
Bradi3g23113	No hits found	No hits found
Bradi3g23120	AT1G27600	Nucleotide-diphospho-sugar transferases superfamily protein
Bradi3g23130	AT1G11760
Bradi3g23140	AT1G32400	tobamovirus multiplication 2A
Bradi3g23142	No hits found	No hits found
Bradi3g23145	No hits found	No hits found
Bradi3g23150	AT1G51340	MATE efflux family protein
Bradi3g23160	AT1G72330	alanine aminotransferase 2
Bradi3g23167	AT1G72390
Bradi3g23180	No hits found	No hits found
Bradi3g23190	No hits found	No hits found
Bradi3g23195	No hits found	No hits found
Bradi3g23200	AT2G30750	cytochrome P450, family 71, subfamily A, polypeptide 12
Bradi3g23210	AT2G36430	Plant protein of unknown function (DUF247)
Bradi3g23220	No hits found	No hits found
Bradi3g23223	ATCG00680	photosystem II reaction center protein B
Bradi3g23226	No hits found	No hits found
Bradi3g23230	AT3G07300	NagB/RpiA/CoA transferase-like superfamily protein
Bradi3g23235	No hits found	No hits found
Bradi3g23240	AT3G50360	centrin2
Bradi3g23251	No hits found	No hits found
Bradi3g23260	No hits found	No hits found
Bradi3g23263	No hits found	No hits found
Bradi3g23267	AT4G37020
Bradi3g23280	AT5G48930	hydroxycinnamoyl-CoA shikimate/quinate hydroxycinnamoyl transferase
Bradi3g23290	AT5G66810
Bradi3g23295	No hits found	No hits found
Bradi3g23300	AT2G33740	Nitrogen regulatory PII-like, alpha/beta
Bradi3g23306	No hits found	No hits found
Bradi3g23310	AT1G48830	Ribosomal protein S7e family protein
Bradi3g23320	AT3G22620	Bifunctional inhibitor/lipid-transfer protein/seed storage 2S albumin superfamily protein
Bradi3g23330	AT5G65270	RAB GTPase homolog A4A
Bradi3g23340	AT5G49970	pyridoxin (pyrodoxamine) 5'-phosphate oxidase
Bradi3g23341	No hits found	No hits found
Bradi3g23343	No hits found	No hits found
Bradi3g23344	No hits found	No hits found
Bradi3g23345	No hits found	No hits found
Bradi3g23346	No hits found	No hits found
Bradi3g23347	No hits found	No hits found
Bradi3g23348	No hits found	No hits found
Bradi3g23350	No hits found	No hits found
Bradi3g23360	AT1G78230	Outer arm dynein light chain 1 protein
Bradi3g23363	No hits found	No hits found
Bradi3g23365	AT4G00730	Homeobox-leucine zipper family protein / lipid-binding START domain-containing protein
Bradi3g23367	No hits found	No hits found
Bradi3g23369	No hits found	No hits found
Bradi3g23373	No hits found	No hits found
Bradi3g23377	No hits found	No hits found
Bradi3g23378	AT5G09430	alpha/beta-Hydrolases superfamily protein
Bradi3g23380	AT4G39955	alpha/beta-Hydrolases superfamily protein
Bradi3g23451	No hits found	No hits found
Bradi3g23520	No hits found	No hits found
Bradi3g23590	AT1G14330	Galactose oxidase/kelch repeat superfamily protein
Bradi3g23633	No hits found	No hits found
Bradi3g23675	No hits found	No hits found
Bradi3g23716	No hits found	No hits found
Bradi3g23759	AT5G41220	glutathione S-transferase THETA 3
Bradi3g23800	AT5G64220	Calmodulin-binding transcription activator protein with CG-1 and Ankyrin domains
Bradi3g23841	No hits found	No hits found
Bradi3g23880	No hits found	No hits found
Bradi3g23920	No hits found	No hits found
Bradi3g23961	No hits found	No hits found
Bradi3g24000	AT1G22190	Integrase-type DNA-binding superfamily protein
Bradi3g24010	AT4G08685	Pollen Ole e 1 allergen and extensin family protein
Bradi3g24076	AT2G24960
Bradi3g24142	No hits found	No hits found
Bradi3g24210	AT5G48150	GRAS family transcription factor
Bradi3g24410	AT4G33840	Glycosyl hydrolase family 10 protein
Bradi3g24414	No hits found	No hits found
Bradi3g24417	AT1G36160	acetyl-CoA carboxylase 1
Bradi3g24425	No hits found	No hits found
Bradi3g24433	AT3G47680	DNA binding
Bradi3g24441	No hits found	No hits found
Bradi3g24450	AT5G64320	Pentatricopeptide repeat (PPR) superfamily protein
Bradi3g24550	AT1G60720	RNA-directed DNA polymerase (reverse transcriptase)-related family protein
Bradi3g24650	AT1G18680	HNH endonuclease domain-containing protein
Bradi3g24656	No hits found	No hits found
Bradi3g24662	No hits found	No hits found
Bradi3g24667	No hits found	No hits found
Bradi3g24670	AT1G09880	Rhamnogalacturonate lyase family protein
Bradi3g24674	No hits found	No hits found
Bradi3g24676	No hits found	No hits found
Bradi3g24680	AT2G14740	vaculolar sorting receptor 3
Bradi3g24690	AT2G22410	SLOW GROWTH 1
Bradi3g24693	No hits found	No hits found
Bradi3g24696	No hits found	No hits found
Bradi3g24700	AT1G13920	Remorin family protein
Bradi3g24710	AT5G17690	like heterochromatin protein (LHP1)
Bradi3g24715	No hits found	No hits found
Bradi3g24720	AT5G61030	glycine-rich RNA-binding protein 3
Bradi3g24730	AT2G33040	gamma subunit of Mt ATP synthase
Bradi3g24740	AT5G07710	Polynucleotidyl transferase, ribonuclease H-like superfamily protein
Bradi3g24743	AT3G62760	Glutathione S-transferase family protein
Bradi3g24746	AT1G55200	Protein kinase protein with adenine nucleotide alpha hydrolases-like domain
Bradi3g24750	AT3G29090	pectin methylesterase 31
Bradi3g24757	No hits found	No hits found
Bradi3g24760	AT1G18810	phytochrome kinase substrate-related
Bradi3g24793	No hits found	No hits found
Bradi3g24826	No hits found	No hits found
Bradi3g24892	No hits found	No hits found
Bradi3g24960	AT1G14300	ARM repeat superfamily protein
Bradi3g25004	No hits found	No hits found
Bradi3g25049	No hits found	No hits found
Bradi3g25093	No hits found	No hits found
Bradi3g25181	AT4G04320	malonyl-CoA decarboxylase family protein
Bradi3g25226	AT4G34260	1,2-alpha-L-fucosidases
Bradi3g25298	No hits found	No hits found
Bradi3g25370	AT1G07010	Calcineurin-like metallo-phosphoesterase superfamily protein
Bradi3g25376	No hits found	No hits found
Bradi3g25380	AT2G14835	RING/U-box superfamily protein
Bradi3g25404	AT1G16930	F-box/RNI-like/FBD-like domains-containing protein
Bradi3g25477	AT1G09960	sucrose transporter 4
Bradi3g25528	No hits found	No hits found
Bradi3g25580	AT5G13700	polyamine oxidase 1
Bradi3g25586	No hits found	No hits found
Bradi3g25592	AT4G33500	Protein phosphatase 2C family protein
Bradi3g25594	No hits found	No hits found
Bradi3g25597	AT2G38300	myb-like HTH transcriptional regulator family protein
Bradi3g25600	AT2G22240	myo-inositol-1-phosphate synthase 2
Bradi3g25607	AT3G12012	conserved peptide upstream open reading frame 20
Bradi3g25620	AT3G12010
Bradi3g25633	No hits found	No hits found
Bradi3g25635	No hits found	No hits found
Bradi3g25637	No hits found	No hits found
Bradi3g25640	No hits found	No hits found
Bradi3g25644	No hits found	No hits found
Bradi3g25649	No hits found	No hits found
Bradi3g25658	AT5G03760	Nucleotide-diphospho-sugar transferases superfamily protein
Bradi3g25661	No hits found	No hits found
Bradi3g25664	No hits found	No hits found
Bradi3g25665	No hits found	No hits found
Bradi3g25667	No hits found	No hits found
Bradi3g25668	No hits found	No hits found
Bradi3g25669	No hits found	No hits found
Bradi3g25670	AT3G47500	cycling DOF factor 3
Bradi3g25680	AT1G14180	RING/U-box superfamily protein
Bradi3g25746	No hits found	No hits found
Bradi3g25768	No hits found	No hits found
Bradi3g25790	No hits found	No hits found
Bradi3g25812	No hits found	No hits found
Bradi3g25880	AT1G01050	pyrophosphorylase 1
Bradi3g25895	AT4G38180	FAR1-related sequence 5
Bradi3g25910	AT2G22480	phosphofructokinase 5
Bradi3g25913	AT2G46980
Bradi3g25916	No hits found	No hits found
Bradi3g25919	AT5G64850
Bradi3g25925	No hits found	No hits found
Bradi3g25930	AT2G02800	protein kinase 2B
Bradi3g25996	No hits found	No hits found
Bradi3g26040	No hits found	No hits found
Bradi3g26084	No hits found	No hits found
Bradi3g26130	No hits found	No hits found
Bradi3g26147	AT5G45550	Mob1/phocein family protein
Bradi3g26160	AT4G33210	F-box family protein
Bradi3g26175	No hits found	No hits found
Bradi3g26190	No hits found	No hits found
Bradi3g26206	AT3G62760	Glutathione S-transferase family protein
Bradi3g26221	No hits found	No hits found
Bradi3g26236	No hits found	No hits found
Bradi3g26252	No hits found	No hits found
Bradi3g26275	No hits found	No hits found
Bradi3g26298	No hits found	No hits found
Bradi3g26344	No hits found	No hits found
Bradi3g26370	AT3G13600	calmodulin-binding family protein
Bradi3g26377	AT1G10417
Bradi3g26385	AT1G67090	ribulose bisphosphate carboxylase small chain 1A
Bradi3g26391	AT1G67090	ribulose bisphosphate carboxylase small chain 1A
Bradi3g26396	No hits found	No hits found
Bradi3g26400	AT1G59820	aminophospholipid ATPase 3
Bradi3g26410	AT3G58560	DNAse I-like superfamily protein
Bradi3g26498	No hits found	No hits found
Bradi3g26542	AT5G05800
Bradi3g26630	AT5G40020	Pathogenesis-related thaumatin superfamily protein
Bradi3g26633	No hits found	No hits found
Bradi3g26636	No hits found	No hits found
Bradi3g26638	No hits found	No hits found
Bradi3g26640	No hits found	No hits found
Bradi3g26650	AT2G02650	Ribonuclease H-like superfamily protein
Bradi3g26655	AT2G38110	glycerol-3-phosphate acyltransferase 6
Bradi3g26660	AT3G28490	Oxoglutarate/iron-dependent oxygenase
Bradi3g26665	AT1G52880	NAC (No Apical Meristem) domain transcriptional regulator superfamily protein
Bradi3g26670	AT5G14710
Bradi3g26675	No hits found	No hits found
Bradi3g26680	AT1G45110	Tetrapyrrole (Corrin/Porphyrin) Methylases
Bradi3g26690	AT4G34610	BEL1-like homeodomain 6
Bradi3g26693	No hits found	No hits found
Bradi3g26697	AT3G04610	RNA-binding KH domain-containing protein
Bradi3g26710	AT1G08800	Protein of unknown function, DUF593
Bradi3g26717	AT1G08230	Transmembrane amino acid transporter family protein
Bradi3g26730	AT4G20330	Transcription initiation factor TFIIE, beta subunit
Bradi3g26737	AT3G54660	glutathione reductase
Bradi3g26741	AT3G06190	BTB-POZ and MATH domain 2
Bradi3g26745	No hits found	No hits found
Bradi3g26750	AT5G08510	Pentatricopeptide repeat (PPR) superfamily protein
Bradi3g26762	No hits found	No hits found
Bradi3g26770	AT5G07610	F-box family protein
Bradi3g26780	AT4G14570	acylaminoacyl-peptidase-related
Bradi3g26787	AT4G14570	acylaminoacyl-peptidase-related
Bradi3g26800	AT3G54610	histone acetyltransferase of the GNAT family 1
Bradi3g26810	No hits found	No hits found
Bradi3g26820	AT4G34190	stress enhanced protein 1
Bradi3g26827	AT2G26640	3-ketoacyl-CoA synthase 11
Bradi3g26840	No hits found	No hits found
Bradi3g26846	No hits found	No hits found
Bradi3g26850	No hits found	No hits found
Bradi3g26860	AT5G28840	GDP-D-mannose 3',5'-epimerase
Bradi3g26870	AT2G38820	Protein of unknown function (DUF506)
Bradi3g26880	AT3G54560	histone H2A 11
Bradi3g26890	AT3G22910	ATPase E1-E2 type family protein / haloacid dehalogenase-like hydrolase family protein
Bradi3g26900	AT1G60690	NAD(P)-linked oxidoreductase superfamily protein

## Sheet: Table S5
Table S5. Genes annotated in the QTL region of chrysanthemin content.
Brachypodium gene	Closest homolog in Arabidopsis
Bradi1g64010	AT2G26980	CBL-interacting protein kinase 3
Bradi1g64012	No hits found	No hits found
Bradi1g64015	No hits found	No hits found
Bradi1g64020	AT3G43810	calmodulin 7
Bradi1g64030	No hits found	No hits found
Bradi1g64040	AT5G21170	5'-AMP-activated protein kinase beta-2 subunit protein
Bradi1g64050	No hits found	No hits found
Bradi1g64060	AT5G06950	bZIP transcription factor family protein
Bradi1g64070	AT1G09420	glucose-6-phosphate dehydrogenase 4
Bradi1g64080	AT1G56690	Pentatricopeptide repeat (PPR) superfamily protein
Bradi1g64090	AT3G62770	Transducin/WD40 repeat-like superfamily protein
Bradi1g64100	AT1G48110	evolutionarily conserved C-terminal region 7
Bradi1g64110	AT5G02270	non-intrinsic ABC protein 9
Bradi1g64115	No hits found	No hits found
Bradi1g64120	AT2G47180	galactinol synthase 1
Bradi1g64125	No hits found	No hits found
Bradi1g64127	No hits found	No hits found
Bradi1g64130	AT5G30510	ribosomal protein S1
Bradi1g64140	AT3G06490	myb domain protein 108
Bradi1g64150	AT1G56560	Plant neutral invertase family protein
Bradi1g64155	No hits found	No hits found
Bradi1g64160	AT4G01940	NFU domain protein 1
Bradi1g64170	AT2G13600	Pentatricopeptide repeat (PPR) superfamily protein
Bradi1g64180	AT5G46340	O-acetyltransferase family protein
Bradi1g64190	AT3G62310	RNA helicase family protein
Bradi1g64195	No hits found	No hits found
Bradi1g64200	AT5G26790
Bradi1g64210	AT4G18440	L-Aspartase-like family protein
Bradi1g64220	AT3G06560	poly(A) polymerase 3
Bradi1g64226	No hits found	No hits found
Bradi1g64232	AT1G67580	Protein kinase superfamily protein
Bradi1g64240	AT5G65510	AINTEGUMENTA-like 7
Bradi1g64250	AT5G52840	NADH-ubiquinone oxidoreductase-related
Bradi1g64255	No hits found	No hits found
Bradi1g64260	AT1G09250	basic helix-loop-helix (bHLH) DNA-binding superfamily protein
Bradi1g64267	AT1G56500	haloacid dehalogenase-like hydrolase family protein
Bradi1g64280	AT5G49480	Ca2+-binding protein 1
Bradi1g64290	AT5G49480	Ca2+-binding protein 1
Bradi1g64295	No hits found	No hits found
Bradi1g64300	AT3G50170	Plant protein of unknown function (DUF247)
Bradi1g64310	AT4G16180
Bradi1g64320	AT4G16210	enoyl-CoA hydratase/isomerase A
Bradi1g64327	AT2G23540	GDSL-like Lipase/Acylhydrolase superfamily protein
Bradi1g64340	AT3G17060	Pectin lyase-like superfamily protein
Bradi1g64350	No hits found	No hits found
Bradi1g64360	AT2G18790	phytochrome B
Bradi1g64365	No hits found	No hits found
Bradi1g64370	AT3G62370	heme binding
Bradi1g64381	AT3G17040	high chlorophyll fluorescent 107
Bradi1g64391	AT5G07740	actin binding
Bradi1g64395	No hits found	No hits found
Bradi1g64400	AT1G06320
Bradi1g64410	AT2G47330	P-loop containing nucleoside triphosphate hydrolases superfamily protein
Bradi1g64420	AT5G26850	Uncharacterized protein
Bradi1g64430	AT1G02560	nuclear encoded CLP protease 5
Bradi1g64440	AT3G17000	ubiquitin-conjugating enzyme 32
Bradi1g64442	No hits found	No hits found
Bradi1g64444	No hits found	No hits found
Bradi1g64448	No hits found	No hits found
Bradi1g64452	No hits found	No hits found
Bradi1g64453	No hits found	No hits found
Bradi1g64460	AT4G02020	SET domain-containing protein
Bradi1g64470	AT3G62390	TRICHOME BIREFRINGENCE-LIKE 6
Bradi1g64480	AT2G16760	Calcium-dependent phosphotriesterase superfamily protein
Bradi1g64487	AT1G56430	nicotianamine synthase 4
Bradi1g64500	AT1G56430	nicotianamine synthase 4
Bradi1g64507	AT2G47390	Prolyl oligopeptidase family protein
Bradi1g64520	AT1G56423
Bradi1g64530	AT3G16990	Haem oxygenase-like, multi-helical
Bradi1g64540	AT2G47400	CP12 domain-containing protein 1
Bradi1g64546	No hits found	No hits found
Bradi1g64550	AT4G34590	G-box binding factor 6
Bradi1g64560	AT3G62720	xylosyltransferase 1
Bradi1g64570	AT3G62720	xylosyltransferase 1
Bradi1g64580	AT1G56350	Peptide chain release factor 2
Bradi1g64590	AT4G16160	Mitochondrial import inner membrane translocase subunit Tim17/Tim22/Tim23 family protein
Bradi1g64597	AT5G10920	L-Aspartase-like family protein
Bradi1g64603	No hits found	No hits found
Bradi1g64610	AT3G62550	Adenine nucleotide alpha hydrolases-like superfamily protein
Bradi1g64620	AT4G02090
Bradi1g64630	AT3G16910	acyl-activating enzyme 7
Bradi1g64640	AT3G16910	acyl-activating enzyme 7
Bradi1g64646	AT4G16146	cAMP-regulated phosphoprotein 19-related protein
Bradi1g64649	No hits found	No hits found
Bradi1g64652	No hits found	No hits found
Bradi1g64656	No hits found	No hits found
Bradi1g64660	AT4G02100	Heat shock protein DnaJ with tetratricopeptide repeat
Bradi1g64670	AT1G56320
Bradi1g64680	AT2G03150	ATP/GTP-binding protein family
Bradi1g64687	AT2G47460	myb domain protein 12
Bradi1g64698	No hits found	No hits found
Bradi1g64710	AT5G38700
Bradi1g64721	AT3G05870	anaphase-promoting complex/cyclosome 11
Bradi1g64730	AT2G19460	Protein of unknown function (DUF3511)
Bradi1g64740	AT3G05670	RING/U-box protein
Bradi1g64750	AT1G47750	peroxin 11A
Bradi1g64770	AT2G47500	P-loop nucleoside triphosphate hydrolases superfamily protein with CH (Calponin Homology) domain
Bradi1g64780	AT1G09160	Protein phosphatase 2C family protein
Bradi1g64790	AT4G25800	Calmodulin-binding protein
Bradi1g64800	AT1G68200	Zinc finger C-x8-C-x5-C-x3-H type family protein
Bradi1g64810	AT5G26940	Polynucleotidyl transferase, ribonuclease H-like superfamily protein
Bradi1g64813	AT5G50990	Tetratricopeptide repeat (TPR)-like superfamily protein
Bradi1g64817	AT4G16120	COBRA-like protein-7 precursor
Bradi1g64823	No hits found	No hits found
Bradi1g64830	AT3G62660	galacturonosyltransferase-like 7
Bradi1g64841	AT4G21240	F-box and associated interaction domains-containing protein
Bradi1g64850	AT1G56300	Chaperone DnaJ-domain superfamily protein
Bradi4g13750	AT5G20850	RAS associated with diabetes protein 51
Bradi4g13760	AT3G16520	UDP-glucosyl transferase 88A1
Bradi4g13770	AT3G63390
Bradi4g13773	AT1G53860	Remorin family protein
Bradi4g13777	AT4G37210	Tetratricopeptide repeat (TPR)-like superfamily protein
Bradi4g13779	No hits found	No hits found
Bradi4g13781	No hits found	No hits found
Bradi4g13783	No hits found	No hits found
Bradi4g13785	No hits found	No hits found
Bradi4g13787	No hits found	No hits found
Bradi4g13791	AT3G06190	BTB-POZ and MATH domain 2
Bradi4g13794	AT4G37210	Tetratricopeptide repeat (TPR)-like superfamily protein
Bradi4g13798	AT3G06190	BTB-POZ and MATH domain 2
Bradi4g13802	No hits found	No hits found
Bradi4g13807	No hits found	No hits found
Bradi4g13813	AT4G37210	Tetratricopeptide repeat (TPR)-like superfamily protein
Bradi4g13820	AT2G19130	S-locus lectin protein kinase family protein
Bradi4g13830	AT3G06980	DEA(D/H)-box RNA helicase family protein
Bradi4g13836	No hits found	No hits found
Bradi4g13840	AT5G45530	Protein of unknown function (DUF594)
Bradi4g13850	AT4G19090	Protein of unknown function (DUF594)
Bradi4g13857	AT3G06190	BTB-POZ and MATH domain 2
Bradi4g13864	AT3G06190	BTB-POZ and MATH domain 2
Bradi4g13867	AT3G06190	BTB-POZ and MATH domain 2
Bradi4g13871	AT5G25760	peroxin4
Bradi4g13881	AT3G09510	Ribonuclease H-like superfamily protein
Bradi4g13890	AT5G64140	ribosomal protein S28
Bradi4g13896	No hits found	No hits found
Bradi4g13902	No hits found	No hits found
Bradi4g13910	AT5G64140	ribosomal protein S28
Bradi4g13914	AT1G15780
Bradi4g13917	No hits found	No hits found
Bradi4g13920	AT1G13510	Protein of unknown function (DUF1262)
Bradi4g13931	No hits found	No hits found
Bradi4g13935	No hits found	No hits found
Bradi4g13940	AT1G11870	Seryl-tRNA synthetase
Bradi4g13950	AT2G01470	SEC12P-like 2 protein
Bradi4g13960	AT5G10380	RING/U-box superfamily protein
Bradi4g13966	No hits found	No hits found
Bradi4g13970	AT1G22300	general regulatory factor 10
Bradi4g13978	AT3G14470	NB-ARC domain-containing disease resistance protein
Bradi4g13987	AT3G50950	HOPZ-ACTIVATED RESISTANCE 1
Bradi4g13993	No hits found	No hits found
Bradi4g14000	AT5G10290	leucine-rich repeat transmembrane protein kinase family protein
Bradi4g14010	AT4G19890	Pentatricopeptide repeat (PPR-like) superfamily protein
Bradi4g14015	No hits found	No hits found
Bradi4g14020	AT5G64840	general control non-repressible 5
Bradi4g14024	AT2G41060	RNA-binding (RRM/RBD/RNP motifs) family protein
Bradi4g14028	No hits found	No hits found
Bradi4g14033	AT3G06190	BTB-POZ and MATH domain 2
Bradi4g14037	No hits found	No hits found
Bradi4g14040	AT2G22120	RING/FYVE/PHD zinc finger superfamily protein
Bradi4g14050	AT5G66410	phosducin-like protein 3 homolog
Bradi4g14061	No hits found	No hits found
Bradi4g14070	AT1G47710	Serine protease inhibitor (SERPIN) family protein
Bradi4g14080	AT3G53700	Pentatricopeptide repeat (PPR) superfamily protein
Bradi4g14090	AT5G65110	acyl-CoA oxidase 2
Bradi4g14097	AT2G46280	TGF-beta receptor interacting protein 1
Bradi4g14101	AT1G58410	Disease resistance protein (CC-NBS-LRR class) family
Bradi4g14105	No hits found	No hits found
Bradi4g14111	AT1G25270	nodulin MtN21 /EamA-like transporter family protein
Bradi4g14118	No hits found	No hits found
Bradi4g14125	AT5G09960
Bradi4g14132	No hits found	No hits found
Bradi4g14140	AT1G26940	Cyclophilin-like peptidyl-prolyl cis-trans isomerase family protein
Bradi4g14150	AT1G26940	Cyclophilin-like peptidyl-prolyl cis-trans isomerase family protein
Bradi4g14153	AT3G57030	Calcium-dependent phosphotriesterase superfamily protein
Bradi4g14156	AT3G57030	Calcium-dependent phosphotriesterase superfamily protein
Bradi4g14160	AT5G39850	Ribosomal protein S4
Bradi4g14170	AT1G74520	HVA22 homologue A
Bradi4g14175	No hits found	No hits found
Bradi4g14181	No hits found	No hits found
Bradi4g14190	AT3G47640	basic helix-loop-helix (bHLH) DNA-binding superfamily protein
Bradi4g14201	AT1G26850	S-adenosyl-L-methionine-dependent methyltransferases superfamily protein
Bradi4g14210	AT1G31490	HXXXD-type acyl-transferase family protein
Bradi4g14215	No hits found	No hits found
Bradi4g14220	AT4G23180	cysteine-rich RLK (RECEPTOR-like protein kinase) 10
Bradi4g14226	No hits found	No hits found
Bradi4g14230	AT4G23180	cysteine-rich RLK (RECEPTOR-like protein kinase) 10
Bradi4g14232	No hits found	No hits found
Bradi4g14234	No hits found	No hits found
Bradi4g14237	AT3G02570	Mannose-6-phosphate isomerase, type I
Bradi4g14247	AT3G47550	RING/FYVE/PHD zinc finger superfamily protein
Bradi4g14260	No hits found	No hits found
Bradi4g14265	No hits found	No hits found
Bradi4g14270	AT5G39670	Calcium-binding EF-hand family protein
Bradi4g14273	AT4G15090	FRS (FAR1 Related Sequences) transcription factor family
Bradi4g14275	No hits found	No hits found
Bradi4g14277	No hits found	No hits found
Bradi4g14279	No hits found	No hits found
Bradi4g14285	AT1G47765	F-box and associated interaction domains-containing protein
Bradi4g14387	No hits found	No hits found
Bradi4g14490	AT2G42520	P-loop containing nucleoside triphosphate hydrolases superfamily protein
Bradi4g14495	No hits found	No hits found
Bradi4g14496	No hits found	No hits found
Bradi4g14497	No hits found	No hits found
Bradi4g14500	AT4G01070	UDP-Glycosyltransferase superfamily protein
Bradi4g14511	AT3G47890	Ubiquitin carboxyl-terminal hydrolase-related protein
Bradi4g14530	AT1G64940	cytochrome P450, family 87, subfamily A, polypeptide 6
Bradi4g14540	No hits found	No hits found
Bradi4g14551	AT4G38180	FAR1-related sequence 5
Bradi4g14556	No hits found	No hits found
Bradi4g14560	AT3G47890	Ubiquitin carboxyl-terminal hydrolase-related protein
Bradi4g14566	No hits found	No hits found
Bradi4g14570	AT3G47910	Ubiquitin carboxyl-terminal hydrolase-related protein
Bradi4g14580	AT3G47890	Ubiquitin carboxyl-terminal hydrolase-related protein
Bradi4g14581	No hits found	No hits found
Bradi4g14582	AT3G47890	Ubiquitin carboxyl-terminal hydrolase-related protein
Bradi4g14584	AT3G47890	Ubiquitin carboxyl-terminal hydrolase-related protein
Bradi4g14586	No hits found	No hits found
Bradi4g14590	AT2G17030	F-box family protein with a domain of unknown function (DUF295)
Bradi4g14601	AT3G47910	Ubiquitin carboxyl-terminal hydrolase-related protein
Bradi4g14610	AT2G19260	RING/FYVE/PHD zinc finger superfamily protein
Bradi4g14615	No hits found	No hits found
Bradi4g14620	AT1G09310	Protein of unknown function, DUF538
Bradi4g14625	No hits found	No hits found
Bradi4g14627	No hits found	No hits found
Bradi4g14630	AT3G23400	Plastid-lipid associated protein PAP / fibrillin family protein
Bradi4g14632	No hits found	No hits found
Bradi4g14635	AT4G38180	FAR1-related sequence 5
Bradi4g14637	No hits found	No hits found
Bradi4g14639	AT2G05642	Nucleic acid-binding, OB-fold-like protein
Bradi4g14640	AT1G09310	Protein of unknown function, DUF538
Bradi4g14650	AT4G30100	P-loop containing nucleoside triphosphate hydrolases superfamily protein
Bradi4g14657	No hits found	No hits found
Bradi4g14670	AT2G05970	F-box family protein with a domain of unknown function (DUF295)
Bradi4g14692	No hits found	No hits found
Bradi4g14694	AT5G61520	Major facilitator superfamily protein
Bradi4g14697	AT3G07040	NB-ARC domain-containing disease resistance protein
Bradi4g14710	AT1G11260	sugar transporter 1
Bradi4g14714	No hits found	No hits found
Bradi4g14718	No hits found	No hits found
Bradi4g14721	No hits found	No hits found
Bradi4g14722	AT4G22180	F-box family protein with a domain of unknown function (DUF295)
Bradi4g14730	AT5G55150	Protein of unknown function (DUF295)
Bradi4g14736	AT1G47710	Serine protease inhibitor (SERPIN) family protein
Bradi4g14742	No hits found	No hits found
Bradi4g14750	AT1G47710	Serine protease inhibitor (SERPIN) family protein
Bradi4g14761	AT3G47910	Ubiquitin carboxyl-terminal hydrolase-related protein
Bradi4g14771	AT5G46130	Protein of unknown function (DUF295)
Bradi4g14780	AT2G17030	F-box family protein with a domain of unknown function (DUF295)
Bradi4g14787	No hits found	No hits found
Bradi4g14795	No hits found	No hits found
Bradi4g14820	No hits found	No hits found
Bradi4g14840	AT4G36390	Methylthiotransferase
Bradi4g14850	AT5G57960	GTP-binding protein, HflX
Bradi4g14861	No hits found	No hits found
Bradi4g14870	AT3G23090	TPX2 (targeting protein for Xklp2) protein family
Bradi4g14881	AT2G42430	lateral organ boundaries-domain 16
Bradi4g14891	No hits found	No hits found
Bradi4g14900	AT3G23070	CRM family member 3A
Bradi4g14910	AT1G06780	galacturonosyltransferase 6
Bradi4g14920	AT3G04720	pathogenesis-related 4
Bradi4g14930	AT3G04720	pathogenesis-related 4
Bradi4g14933	No hits found	No hits found
Bradi4g14937	AT5G43760	3-ketoacyl-CoA synthase 20
Bradi4g14943	No hits found	No hits found
Bradi4g14950	AT5G28840	GDP-D-mannose 3',5'-epimerase
Bradi4g14951	No hits found	No hits found
Bradi4g14953	AT4G02210
Bradi4g14955	No hits found	No hits found
Bradi4g14957	AT2G38810	histone H2A 8
Bradi4g14963	No hits found	No hits found
Bradi4g14970	AT3G63430
Bradi4g14975	No hits found	No hits found
Bradi4g14980	AT4G13650	Pentatricopeptide repeat (PPR) superfamily protein
Bradi4g14990	AT1G03055
Bradi4g15000	AT3G22950	ADP-ribosylation factor C1
Bradi4g15005	No hits found	No hits found
Bradi4g15010	AT3G55760
Bradi4g15011	No hits found	No hits found
Bradi4g15015	AT1G11350	S-domain-1 13
Bradi4g15017	AT4G20450	Leucine-rich repeat protein kinase family protein
Bradi4g15018	No hits found	No hits found
Bradi4g15030	AT1G11350	S-domain-1 13
Bradi4g15040	No hits found	No hits found
Bradi4g15041	No hits found	No hits found
Bradi4g15043	AT4G23180	cysteine-rich RLK (RECEPTOR-like protein kinase) 10
Bradi4g15047	AT4G23160	cysteine-rich RLK (RECEPTOR-like protein kinase) 8
Bradi4g15060	AT1G10920	NB-ARC domain-containing disease resistance protein
Bradi4g15067	AT3G46730	NB-ARC domain-containing disease resistance protein
Bradi4g15080	No hits found	No hits found
Bradi4g15090	AT3G06170	Serinc-domain containing serine and sphingolipid biosynthesis protein
Bradi4g15100	AT4G10390	Protein kinase superfamily protein
Bradi4g15110	AT4G23210	cysteine-rich RLK (RECEPTOR-like protein kinase) 13
Bradi4g15112	No hits found	No hits found
Bradi4g15113	No hits found	No hits found
Bradi4g15114	No hits found	No hits found
Bradi4g15117	AT3G63340	Protein phosphatase 2C family protein
Bradi4g15130	AT4G02680	ETO1-like 1
Bradi4g15150	AT2G20060	Ribosomal protein L4/L1 family
Bradi4g15153	AT4G14723
Bradi4g15154	No hits found	No hits found
Bradi4g15156	No hits found	No hits found
Bradi4g15160	AT3G63310	Bax inhibitor-1 family protein
Bradi4g15170	AT4G14746
Bradi4g15177	AT1G79350	RING/FYVE/PHD zinc finger superfamily protein
Bradi4g15183	No hits found	No hits found
Bradi4g15190	AT3G02340	RING/U-box superfamily protein
Bradi4g15200	AT5G45160	Root hair defective 3 GTP-binding protein (RHD3)
Bradi4g15215	No hits found	No hits found
Bradi4g15230	No hits found	No hits found
Bradi4g15235	No hits found	No hits found
Bradi4g15240	No hits found	No hits found
Bradi4g15260	AT3G43720	Bifunctional inhibitor/lipid-transfer protein/seed storage 2S albumin superfamily protein
Bradi4g15270	AT1G61610	S-locus lectin protein kinase family protein
Bradi4g15281	AT3G58060	Cation efflux family protein
Bradi4g15290	AT5G64080	Bifunctional inhibitor/lipid-transfer protein/seed storage 2S albumin superfamily protein
Bradi4g15295	No hits found	No hits found
Bradi4g15300	AT3G43720	Bifunctional inhibitor/lipid-transfer protein/seed storage 2S albumin superfamily protein
Bradi4g15307	AT4G14820	Pentatricopeptide repeat (PPR) superfamily protein
Bradi4g15320	AT2G26390	Serine protease inhibitor (SERPIN) family protein
Bradi4g15330	AT1G54385	ARM repeat superfamily protein
Bradi4g15337	AT5G56510	pumilio 12
Bradi4g15350	AT3G03920	H/ACA ribonucleoprotein complex, subunit Gar1/Naf1 protein
Bradi4g15360	AT3G22430
Bradi4g15370	AT3G22910	ATPase E1-E2 type family protein / haloacid dehalogenase-like hydrolase family protein
Bradi4g15375	No hits found	No hits found
Bradi4g15380	No hits found	No hits found
Bradi4g15390	AT2G26390	Serine protease inhibitor (SERPIN) family protein
Bradi4g15400	AT4G30880	Bifunctional inhibitor/lipid-transfer protein/seed storage 2S albumin superfamily protein
Bradi4g15410	AT1G47710	Serine protease inhibitor (SERPIN) family protein
Bradi4g15415	No hits found	No hits found
Bradi4g15420	No hits found	No hits found
Bradi4g15425	No hits found	No hits found
Bradi4g15430	AT1G04860	ubiquitin-specific protease 2
Bradi4g15440	AT5G18750	DNAJ heat shock N-terminal domain-containing protein
Bradi4g15450	AT3G03960	TCP-1/cpn60 chaperonin family protein
Bradi4g15460	AT1G64760	O-Glycosyl hydrolases family 17 protein
Bradi4g15467	AT1G51290	F-box and associated interaction domains-containing protein
Bradi4g15473	AT3G18150	RNI-like superfamily protein
Bradi4g15480	AT2G36790	UDP-glucosyl transferase 73C6
Bradi4g15500	No hits found	No hits found
Bradi4g15566	AT4G38180	FAR1-related sequence 5
Bradi4g15632	No hits found	No hits found
Bradi4g15700	AT3G43590	zinc knuckle (CCHC-type) family protein
Bradi4g15710	AT5G06600	ubiquitin-specific protease 12
Bradi4g15720	AT3G21175	ZIM-like 1
Bradi4g15730	AT5G04670	Enhancer of polycomb-like transcription factor protein
Bradi4g15735	No hits found	No hits found
Bradi4g15740	AT3G23780	nuclear RNA polymerase D2A
Bradi4g15745	AT3G18090	nuclear RNA polymerase D2B
Bradi4g15750	AT3G11850	Protein of unknown function, DUF593
Bradi4g15760	AT1G50380	Prolyl oligopeptidase family protein
Bradi4g15765	No hits found	No hits found
Bradi4g15770	AT5G19040	isopentenyltransferase 5
Bradi4g15781	No hits found	No hits found
Bradi4g15790	AT3G42550	Eukaryotic aspartyl protease family protein
Bradi4g15800	AT3G02100	UDP-Glycosyltransferase superfamily protein
Bradi4g16000	AT5G22000	RING-H2 group F2A
Bradi4g16010	AT1G06820	carotenoid isomerase
Bradi4g16020	AT5G06550
Bradi4g16021	AT1G08660	MALE GAMETOPHYTE DEFECTIVE 2
Bradi4g16023	AT3G12150
Bradi4g16024	No hits found	No hits found
Bradi4g16026	AT1G78060	Glycosyl hydrolase family protein
Bradi4g16040	AT5G22010	replication factor C1
Bradi4g16050	AT2G35880	TPX2 (targeting protein for Xklp2) protein family
Bradi4g16056	No hits found	No hits found
Bradi4g16060	AT5G26340	Major facilitator superfamily protein
Bradi4g16061	No hits found	No hits found
Bradi4g16063	No hits found	No hits found
Bradi4g16065	AT5G16460	Putative adipose-regulatory protein (Seipin)
Bradi4g16068	AT3G47570	Leucine-rich repeat protein kinase family protein
Bradi4g16075	AT5G05800
Bradi4g16081	AT3G11480	S-adenosyl-L-methionine-dependent methyltransferases superfamily protein
Bradi4g16088	No hits found	No hits found
Bradi4g16093	AT3G11480	S-adenosyl-L-methionine-dependent methyltransferases superfamily protein
Bradi4g16099	AT3G47570	Leucine-rich repeat protein kinase family protein
Bradi4g16104	No hits found	No hits found
Bradi4g16110	AT3G11480	S-adenosyl-L-methionine-dependent methyltransferases superfamily protein
Bradi4g16116	AT3G47110	Leucine-rich repeat protein kinase family protein
Bradi4g16122	No hits found	No hits found
Bradi4g16130	AT3G47570	Leucine-rich repeat protein kinase family protein
Bradi4g16133	AT3G47570	Leucine-rich repeat protein kinase family protein
Bradi4g16136	AT3G47570	Leucine-rich repeat protein kinase family protein
Bradi4g16140	AT5G06440
Bradi4g16160	AT5G12410	THUMP domain-containing protein
Bradi4g16170	AT3G22480	prefoldin 2
Bradi4g16180	AT4G37110	Zinc-finger domain of monoamine-oxidase A repressor R1
Bradi4g16183	AT2G34930	disease resistance family protein / LRR family protein
Bradi4g16186	No hits found	No hits found
Bradi4g16191	No hits found	No hits found
Bradi4g16193	No hits found	No hits found
Bradi4g16196	No hits found	No hits found
Bradi4g16200	AT5G55150	Protein of unknown function (DUF295)
Bradi4g16212	ATCG00720	photosynthetic electron transfer B
Bradi4g16222	No hits found	No hits found
Bradi4g16230	AT3G60300	RWD domain-containing protein
Bradi4g16234	AT3G05360	receptor like protein 30
Bradi4g16238	No hits found	No hits found
Bradi4g16243	AT4G38180	FAR1-related sequence 5
Bradi4g16247	No hits found	No hits found
Bradi4g16253	No hits found	No hits found
Bradi4g16256	No hits found	No hits found
Bradi4g16260	AT1G18640	3-phosphoserine phosphatase
Bradi4g16267	AT4G14850	Pentatricopeptide repeat (PPR) superfamily protein
Bradi4g16271	No hits found	No hits found
Bradi4g16275	No hits found	No hits found
Bradi4g16280	AT1G49430	long-chain acyl-CoA synthetase 2
Bradi4g16286	No hits found	No hits found
Bradi4g16290	AT1G08810	myb domain protein 60
Bradi4g16300	AT4G01710	ARP2/3 complex 16 kDa subunit (p16-Arc)
Bradi4g16310	AT4G34360	S-adenosyl-L-methionine-dependent methyltransferases superfamily protein
Bradi4g16320	AT2G22860	phytosulfokine 2 precursor
Bradi4g16327	AT5G65910	BSD domain-containing protein
Bradi4g16340	No hits found	No hits found
Bradi4g16350	AT2G23770	protein kinase family protein / peptidoglycan-binding LysM domain-containing protein
Bradi4g16357	AT1G59540	P-loop containing nucleoside triphosphate hydrolases superfamily protein
Bradi4g16370	No hits found	No hits found
Bradi4g16383	No hits found	No hits found
Bradi4g16394	AT1G09320	agenet domain-containing protein
Bradi4g16406	AT1G26540	Agenet domain-containing protein
Bradi4g16413	No hits found	No hits found
Bradi4g16420	AT2G28290	P-loop containing nucleoside triphosphate hydrolases superfamily protein
Bradi4g16422	No hits found	No hits found
Bradi4g16426	No hits found	No hits found
Bradi4g16428	No hits found	No hits found
Bradi4g16430	AT2G20610	Tyrosine transaminase family protein
Bradi4g16440	AT2G20610	Tyrosine transaminase family protein
Bradi4g16443	AT1G30460	cleavage and polyadenylation specificity factor 30
Bradi4g16446	No hits found	No hits found
Bradi4g16450	AT4G37740	growth-regulating factor 2
Bradi4g16460	AT4G27745	Yippee family putative zinc-binding protein
Bradi4g16463	AT2G25180	response regulator 12
Bradi4g16467	AT5G43680
Bradi4g16480	AT5G17870	plastid-specific 50S ribosomal protein 6
Bradi4g16487	No hits found	No hits found
Bradi4g16492	AT3G46730	NB-ARC domain-containing disease resistance protein
Bradi4g16494	No hits found	No hits found
Bradi4g16496	AT3G50130	Plant protein of unknown function (DUF247)
Bradi4g16503	No hits found	No hits found
Bradi4g16510	AT1G50020
Bradi4g16511	No hits found	No hits found
Bradi4g16512	AT2G14255	Ankyrin repeat family protein with DHHC zinc finger domain
Bradi4g16514	No hits found	No hits found
Bradi4g16516	No hits found	No hits found
Bradi4g16522	AT2G14255	Ankyrin repeat family protein with DHHC zinc finger domain
Bradi4g16530	AT5G66550	Maf-like protein
Bradi4g16540	AT3G47630
Bradi4g16547	AT1G65950	Protein kinase superfamily protein
Bradi4g16560	AT5G07990	Cytochrome P450 superfamily protein
Bradi4g16565	AT2G39530	Uncharacterised protein family (UPF0497)
Bradi4g16570	No hits found	No hits found
Bradi4g16581	No hits found	No hits found
Bradi4g16590	No hits found	No hits found
Bradi4g16593	AT1G65810	P-loop containing nucleoside triphosphate hydrolases superfamily protein
Bradi4g16595	ATCG01080	NADH:ubiquinone/plastoquinone oxidoreductase, chain 6
Bradi4g16597	No hits found	No hits found
Bradi4g16600	AT1G25230	Calcineurin-like metallo-phosphoesterase superfamily protein
Bradi4g16603	No hits found	No hits found
Bradi4g16607	AT1G25230	Calcineurin-like metallo-phosphoesterase superfamily protein
Bradi4g16611	AT4G17720	RNA-binding (RRM/RBD/RNP motifs) family protein
Bradi4g16615	No hits found	No hits found
Bradi4g16617	No hits found	No hits found
Bradi4g16620	AT2G36490	demeter-like 1
Bradi4g16630	AT1G68050	flavin-binding, kelch repeat, f box 1
Bradi4g16635	No hits found	No hits found
Bradi4g16640	AT5G16050	general regulatory factor 5
Bradi4g16650	AT2G06925	Phospholipase A2 family protein
Bradi4g16660	AT2G24960
Bradi4g16670	AT2G22900	Galactosyl transferase GMA12/MNN10 family protein
Bradi4g16674	AT1G28600	GDSL-like Lipase/Acylhydrolase superfamily protein
Bradi4g16676	No hits found	No hits found
Bradi4g16678	No hits found	No hits found
Bradi4g16682	AT2G37050	Leucine-rich repeat protein kinase family protein
Bradi4g16687	No hits found	No hits found
Bradi4g16690	AT1G07070	Ribosomal protein L35Ae family protein
Bradi4g16700	AT1G64570	Homeodomain-like superfamily protein
Bradi4g16710	AT5G57500	Galactosyltransferase family protein
Bradi4g16715	No hits found	No hits found
Bradi4g16720	AT5G40780	lysine histidine transporter 1
Bradi4g16730	AT1G26370	RNA helicase family protein
Bradi4g16740	AT3G02550	LOB domain-containing protein 41
Bradi4g16750	AT3G02550	LOB domain-containing protein 41
Bradi4g16755	AT2G34730	myosin heavy chain-related
Bradi4g16762	No hits found	No hits found
Bradi4g16767	AT4G38180	FAR1-related sequence 5
Bradi4g16790	AT2G01070	Lung seven transmembrane receptor family protein
Bradi4g16800	AT4G19210	RNAse l inhibitor protein 2
Bradi4g16810	AT5G08710	Regulator of chromosome condensation (RCC1) family protein
Bradi4g16812	No hits found	No hits found
Bradi4g16815	No hits found	No hits found
Bradi4g16820	AT2G32900	centromere/kinetochore protein, putative (ZW10)
Bradi4g16830	AT1G48520	GLU-ADT subunit B
Bradi4g16840	AT3G12480	nuclear factor Y, subunit C11
Bradi4g16841	No hits found	No hits found
Bradi4g16843	No hits found	No hits found
Bradi4g16847	AT4G08310
Bradi4g16857	AT1G10890
Bradi4g16870	AT1G54990	alpha/beta-Hydrolases superfamily protein
Bradi4g16877	No hits found	No hits found
Bradi4g16885	AT5G24060	Pentatricopeptide repeat (PPR) superfamily protein
Bradi4g16893	AT1G12930	ARM repeat superfamily protein
Bradi4g16897	No hits found	No hits found
Bradi4g16901	AT3G50150	Plant protein of unknown function (DUF247)
Bradi4g16910	AT3G50150	Plant protein of unknown function (DUF247)
Bradi4g16920	AT3G50150	Plant protein of unknown function (DUF247)
Bradi4g16930	AT3G50170	Plant protein of unknown function (DUF247)
Bradi4g16935	No hits found	No hits found
Bradi4g16940	AT3G12920	SBP (S-ribonuclease binding protein) family protein
Bradi4g16950	AT1G79110	zinc ion binding
Bradi4g16960	AT3G12920	SBP (S-ribonuclease binding protein) family protein
Bradi4g16965	No hits found	No hits found
Bradi4g16970	AT3G50150	Plant protein of unknown function (DUF247)
Bradi4g16976	No hits found	No hits found
Bradi4g16980	AT4G36760	aminopeptidase P1
Bradi4g16985	AT3G02160	Bromodomain transcription factor
Bradi4g16990	AT5G13870	xyloglucan endotransglucosylase/hydrolase 5
Bradi4g17001	ATCG00905	ribosomal protein S12C
Bradi4g17010	ATCG00900	Ribosomal protein S7p/S5e family protein
Bradi4g17013	ATCG00680	photosystem II reaction center protein B
Bradi4g17016	No hits found	No hits found
Bradi4g17020	AT5G47910	respiratory burst oxidase homologue D
Bradi4g17023	No hits found	No hits found
Bradi4g17026	No hits found	No hits found
Bradi4g17030	AT5G61750	RmlC-like cupins superfamily protein
Bradi4g17040	AT1G44960	SNARE associated Golgi protein family
Bradi4g17046	AT5G07360	Amidase family protein
Bradi4g17052	AT5G07360	Amidase family protein
Bradi4g17060	AT1G28190
Bradi4g17080	No hits found	No hits found
Bradi4g17091	AT3G26935	DHHC-type zinc finger family protein
Bradi4g17095	No hits found	No hits found
Bradi4g17100	AT5G53635	F-box/RNI-like/FBD-like domains-containing protein
Bradi4g17111	No hits found	No hits found
Bradi4g17122	AT4G38180	FAR1-related sequence 5
Bradi4g17131	No hits found	No hits found
Bradi4g17141	AT3G14460	LRR and NB-ARC domains-containing disease resistance protein
Bradi4g17150	AT5G13890	Family of unknown function (DUF716)
Bradi4g17160	AT3G02060	DEAD/DEAH box helicase, putative
Bradi4g17170	No hits found	No hits found
Bradi4g17182	No hits found	No hits found
Bradi4g17192	No hits found	No hits found
Bradi4g17200	AT5G07330
Bradi4g17203	No hits found	No hits found
Bradi4g17206	No hits found	No hits found
Bradi4g17210	AT3G12280	retinoblastoma-related 1
Bradi4g17217	AT3G26690	nudix hydrolase homolog 13
Bradi4g17221	No hits found	No hits found
Bradi4g17223	No hits found	No hits found
Bradi4g17226	No hits found	No hits found
Bradi4g17228	No hits found	No hits found
Bradi4g17230	AT5G13930	Chalcone and stilbene synthase family protein
Bradi4g17231	No hits found	No hits found
Bradi4g17232	No hits found	No hits found
Bradi4g17233	No hits found	No hits found
Bradi4g17234	No hits found	No hits found
Bradi4g17237	AT1G28130	Auxin-responsive GH3 family protein
Bradi4g17244	No hits found	No hits found
Bradi4g17251	No hits found	No hits found
Bradi4g17260	AT5G51010	Rubredoxin-like superfamily protein
Bradi4g17270	AT3G19340	Protein of unknown function (DUF3754)
Bradi4g17280	AT5G51040
Bradi4g17287	AT5G13390	no exine formation 1
Bradi4g17300	AT1G54930	GRF zinc finger / Zinc knuckle protein
Bradi4g17304	No hits found	No hits found
Bradi4g17308	AT5G13980	Glycosyl hydrolase family 38 protein
Bradi4g17317	AT3G26720	Glycosyl hydrolase family 38 protein
Bradi4g17327	AT3G26720	Glycosyl hydrolase family 38 protein
Bradi4g17331	No hits found	No hits found
Bradi4g17336	No hits found	No hits found
Bradi4g17340	AT5G61910	DCD (Development and Cell Death) domain protein
Bradi4g17352	No hits found	No hits found
Bradi4g17365	AT3G07040	NB-ARC domain-containing disease resistance protein
Bradi4g17367	No hits found	No hits found
Bradi4g17370	No hits found	No hits found
Bradi4g17376	No hits found	No hits found
Bradi4g17381	AT2G01980	sodium proton exchanger, putative (NHX7) (SOS1)
Bradi4g17390	AT5G51020	crumpled leaf
Bradi4g17391	No hits found	No hits found
Bradi4g17393	No hits found	No hits found
Bradi4g17396	No hits found	No hits found
Bradi4g17400	No hits found	No hits found
Bradi4g17405	No hits found	No hits found
Bradi4g17407	No hits found	No hits found
Bradi4g17410	AT5G62000	auxin response factor 2
Bradi4g17414	No hits found	No hits found
Bradi4g17418	No hits found	No hits found
Bradi4g17422	No hits found	No hits found
Bradi4g17426	AT3G58060	Cation efflux family protein
Bradi4g17431	No hits found	No hits found
Bradi4g17435	No hits found	No hits found
Bradi4g17441	AT4G38180	FAR1-related sequence 5
Bradi4g17444	No hits found	No hits found
Bradi4g17447	No hits found	No hits found
Bradi4g17451	AT3G58060	Cation efflux family protein
Bradi4g17455	No hits found	No hits found
Bradi4g17460	AT3G26744	basic helix-loop-helix (bHLH) DNA-binding superfamily protein
Bradi4g17461	ATCG00180	DNA-directed RNA polymerase family protein
Bradi4g17462	ATCG00170	DNA-directed RNA polymerase family protein
Bradi4g17463	No hits found	No hits found
Bradi4g17464	No hits found	No hits found
Bradi4g17467	No hits found	No hits found
Bradi4g17470	AT4G32110	Beta-1,3-N-Acetylglucosaminyltransferase family protein
Bradi4g17498	No hits found	No hits found
Bradi4g17526	No hits found	No hits found
Bradi4g17555	No hits found	No hits found
Bradi4g17583	No hits found	No hits found
Bradi4g17611	AT4G32110	Beta-1,3-N-Acetylglucosaminyltransferase family protein
Bradi4g17639	ATCG00180	DNA-directed RNA polymerase family protein
Bradi4g17670	AT4G32110	Beta-1,3-N-Acetylglucosaminyltransferase family protein
Bradi4g17694	ATCG00900	Ribosomal protein S7p/S5e family protein
Bradi4g17718	ATCG00890	NADH-Ubiquinone/plastoquinone (complex I) protein
Bradi4g17742	ATCG00660	ribosomal protein L20
Bradi4g17766	ATCG00650	ribosomal protein S18
Bradi4g17790	ATCG00640	ribosomal protein L33
Bradi4g17820	ATCG00600	PETG
Bradi4g17850	No hits found	No hits found
Bradi4g17880	No hits found	No hits found
Bradi4g17885	No hits found	No hits found
Bradi4g17890	AT3G26760	NAD(P)-binding Rossmann-fold superfamily protein
Bradi4g17895	No hits found	No hits found
Bradi4g17900	AT1G28110	serine carboxypeptidase-like 45
Bradi4g17908	No hits found	No hits found
Bradi4g17912	No hits found	No hits found
Bradi4g17917	AT3G48860
Bradi4g17940	AT3G26780	Phosphoglycerate mutase family protein
Bradi4g17950	AT2G02040	peptide transporter 2
Bradi4g17951	No hits found	No hits found
Bradi4g17952	No hits found	No hits found
Bradi4g17955	No hits found	No hits found
Bradi4g17958	No hits found	No hits found
Bradi4g17960	AT2G33540	C-terminal domain phosphatase-like 3
Bradi4g18013	No hits found	No hits found
Bradi4g18065	AT4G35160	O-methyltransferase family protein
Bradi4g18170	AT3G05020	acyl carrier protein 1
Bradi4g18180	No hits found	No hits found
Bradi4g18187	AT1G28640	GDSL-like Lipase/Acylhydrolase superfamily protein
Bradi4g18197	AT5G55125	Ribosomal protein L31
Bradi4g18203	AT4G36020	cold shock domain protein 1
Bradi4g18210	AT5G23670	long chain base2
Bradi4g18220	AT3G26810	auxin signaling F-box 2
Bradi4g18232	No hits found	No hits found
Bradi4g18245	No hits found	No hits found
Bradi4g18252	No hits found	No hits found
Bradi4g18260	AT5G50900	ARM repeat superfamily protein
Bradi4g18270	AT5G14020	Endosomal targeting BRO1-like domain-containing protein
Bradi4g18280	AT1G71830	somatic embryogenesis receptor-like kinase 1
Bradi4g18291	No hits found	No hits found
Bradi4g18296	AT3G48770	DNA binding;ATP binding
Bradi4g18298	No hits found	No hits found
Bradi4g18301	No hits found	No hits found
Bradi4g18304	No hits found	No hits found
Bradi4g18307	AT1G72200	RING/U-box superfamily protein
Bradi4g18311	AT4G38170	FAR1-related sequence 9
Bradi4g18320	AT2G05642	Nucleic acid-binding, OB-fold-like protein
Bradi4g18325	No hits found	No hits found
Bradi4g18330	AT2G24960
Bradi4g18342	No hits found	No hits found
Bradi4g18350	AT3G48740	Nodulin MtN3 family protein
Bradi4g18352	No hits found	No hits found
Bradi4g18354	No hits found	No hits found
Bradi4g18358	AT5G28780	PIF1 helicase
Bradi4g18359	AT2G06510	replication protein A 1A
Bradi4g18361	No hits found	No hits found
Bradi4g18363	No hits found	No hits found
Bradi4g18366	No hits found	No hits found
Bradi4g18368	No hits found	No hits found
Bradi4g18369	No hits found	No hits found
Bradi4g18377	AT3G26950
Bradi4g18383	No hits found	No hits found
Bradi4g18390	AT1G66350	RGA-like 1
Bradi4g18491	No hits found	No hits found
Bradi4g18590	AT3G49730	Tetratricopeptide repeat (TPR)-like superfamily protein
Bradi4g18660	No hits found	No hits found
Bradi4g18730	AT3G27000	actin related protein 2
Bradi4g18770	AT5G50600	hydroxysteroid dehydrogenase 1
Bradi4g18811	No hits found	No hits found
Bradi4g18820	AT5G50720	HVA22 homologue E
Bradi4g18830	AT5G14140	zinc ion binding;nucleic acid binding;zinc ion binding
Bradi4g18833	No hits found	No hits found
Bradi4g18836	No hits found	No hits found
Bradi4g18840	AT4G22190
Bradi4g18870	AT4G24940	SUMO-activating enzyme 1A
Bradi4g18875	No hits found	No hits found
Bradi4g18881	No hits found	No hits found
Bradi4g18891	AT5G50670	Squamosa promoter-binding protein-like (SBP domain) transcription factor family protein
Bradi4g18910	AT5G63500	Protein of unknown function (DUF 3339)
Bradi4g18915	No hits found	No hits found
Bradi4g18921	AT5G50530	CBS / octicosapeptide/Phox/Bemp1 (PB1) domains-containing protein
Bradi4g18931	AT2G19220
Bradi4g18938	No hits found	No hits found
Bradi4g18945	No hits found	No hits found
Bradi4g18950	No hits found	No hits found
Bradi4g18961	No hits found	No hits found
Bradi4g18970	AT1G30700	FAD-binding Berberine family protein
Bradi4g18980	AT1G08500	early nodulin-like protein 18
Bradi4g18990	AT1G55280	Lipase/lipooxygenase, PLAT/LH2 family protein
Bradi4g19000	AT1G24270
Bradi4g19010	AT3G02830	zinc finger protein 1
Bradi4g19020	AT2G23520	Pyridoxal phosphate (PLP)-dependent transferases superfamily protein
Bradi4g19030	AT1G67330	Protein of unknown function (DUF579)
Bradi4g19040	No hits found	No hits found
Bradi4g19043	AT5G05800
Bradi4g19047	AT5G14100	non-intrinsic ABC protein 14
Bradi4g19060	AT5G13080	WRKY DNA-binding protein 75
Bradi4g19065	No hits found	No hits found
Bradi4g19070	AT3G25040	endoplasmic reticulum retention defective 2B
Bradi4g19080	AT1G27380	ROP-interactive CRIB motif-containing protein 2
Bradi4g19090	AT5G36290	Uncharacterized protein family (UPF0016)
Bradi4g19100	AT3G07140	GPI transamidase component Gpi16 subunit family protein
Bradi4g19105	No hits found	No hits found
Bradi4g19110	AT5G63460	SAP domain-containing protein
Bradi4g19117	AT4G13730	Ypt/Rab-GAP domain of gyp1p superfamily protein
Bradi4g19130	AT3G44340	clone eighty-four
Bradi4g19140	AT1G67400	ELMO/CED-12 family protein
Bradi4g19150	AT1G08070	Tetratricopeptide repeat (TPR)-like superfamily protein
Bradi4g19156	AT3G19400	Cysteine proteinases superfamily protein
Bradi4g19159	No hits found	No hits found
Bradi4g19162	No hits found	No hits found
Bradi4g19168	AT4G00990	Transcription factor jumonji (jmjC) domain-containing protein
Bradi4g19172	No hits found	No hits found
Bradi4g19177	AT2G40930	ubiquitin-specific protease 5
Bradi4g19187	AT3G48520	cytochrome P450, family 94, subfamily B, polypeptide 3
Bradi4g19197	AT1G04910	O-fucosyltransferase family protein
Bradi4g19207	AT1G44900	minichromosome maintenance (MCM2/3/5) family protein
Bradi4g19220	AT3G27050
Bradi4g19230	AT4G24910	Protein of unknown function (DUF579)
Bradi4g19240	AT3G07220	SMAD/FHA domain-containing protein
Bradi4g19306	No hits found	No hits found
Bradi4g19372	No hits found	No hits found
Bradi4g19440	No hits found	No hits found
Bradi4g19445	No hits found	No hits found
Bradi4g19450	AT3G25130
Bradi4g19457	AT4G13940	S-adenosyl-L-homocysteine hydrolase
Bradi4g19470	AT4G13930	serine hydroxymethyltransferase 4
Bradi4g19480	AT3G16570	rapid alkalinization factor 23
Bradi4g19488	No hits found	No hits found
Bradi4g19497	AT3G07310	Protein of unknown function (DUF760)
Bradi4g19510	AT5G42190	E3 ubiquitin ligase SCF complex subunit SKP1/ASK1 family protein
Bradi4g19517	No hits found	No hits found
Bradi4g19525	No hits found	No hits found
Bradi4g19530	No hits found	No hits found
Bradi4g19540	AT1G08540	RNApolymerase sigma subunit 2
Bradi4g19550	AT5G49760	Leucine-rich repeat protein kinase family protein
Bradi4g19553	No hits found	No hits found
Bradi4g19557	No hits found	No hits found
Bradi4g19560	AT5G48470
Bradi4g19570	AT3G23660	Sec23/Sec24 protein transport family protein
Bradi4g19573	No hits found	No hits found
Bradi4g19577	AT1G68920	basic helix-loop-helix (bHLH) DNA-binding superfamily protein
Bradi4g19590	AT2G41670	P-loop containing nucleoside triphosphate hydrolases superfamily protein
Bradi4g19595	No hits found	No hits found
Bradi4g19600	AT3G23750	Leucine-rich repeat protein kinase family protein
Bradi4g19610	AT5G54280	myosin 2
Bradi4g19615	No hits found	No hits found
Bradi4g19620	No hits found	No hits found
Bradi4g19628	AT2G26470
Bradi4g19634	AT1G70640	octicosapeptide/Phox/Bem1p (PB1) domain-containing protein
Bradi4g19637	No hits found	No hits found
Bradi4g19641	No hits found	No hits found
Bradi4g19650	AT5G36230	ARM repeat superfamily protein
Bradi4g19660	AT1G79630	Protein phosphatase 2C family protein
Bradi4g19670	AT5G58030	Transport protein particle (TRAPP) component
Bradi4g19690	No hits found	No hits found
Bradi4g19697	AT1G67590	Remorin family protein
Bradi4g19707	AT5G50260	Cysteine proteinases superfamily protein
Bradi4g19710	No hits found	No hits found
Bradi4g19713	ATCG00040	maturase K
Bradi4g19720	ATCG00020	photosystem II reaction center protein A
Bradi4g19721	ATCG00820	ribosomal protein S19
Bradi4g19727	ATCG00890	NADH-Ubiquinone/plastoquinone (complex I) protein
Bradi4g19730	AT3G28007	Nodulin MtN3 family protein
Bradi4g19732	ATCG00830	ribosomal protein L2
Bradi4g19733	No hits found	No hits found
Bradi4g19734	ATCG01280	Chloroplast Ycf2;ATPase, AAA type, core
Bradi4g19796	No hits found	No hits found
Bradi4g19863	No hits found	No hits found
Bradi4g19930	AT5G50300	Xanthine/uracil permease family protein
Bradi4g19933	No hits found	No hits found
Bradi4g19937	AT5G63380	AMP-dependent synthetase and ligase family protein
Bradi4g19940	No hits found	No hits found
Bradi4g19943	No hits found	No hits found
Bradi4g19947	AT5G63380	AMP-dependent synthetase and ligase family protein
Bradi4g19960	AT1G74340	dolichol phosphate-mannose biosynthesis regulatory protein-related
Bradi4g19975	AT1G60080	3'-5'-exoribonuclease family protein
Bradi4g19983	No hits found	No hits found
Bradi4g19990	AT1G27900	RNA helicase family protein
Bradi4g20000	AT5G14210	Leucine-rich repeat protein kinase family protein
Bradi4g20011	No hits found	No hits found
Bradi4g20020	AT4G35160	O-methyltransferase family protein
Bradi4g20030	No hits found	No hits found
Bradi4g20045	AT5G11030	aberrant lateral root formation 4
Bradi4g20062	No hits found	No hits found
Bradi4g20077	No hits found	No hits found
Bradi4g20090	AT5G66240	Transducin/WD40 repeat-like superfamily protein
Bradi4g20095	No hits found	No hits found
Bradi4g20101	No hits found	No hits found
Bradi4g20105	No hits found	No hits found
Bradi4g20110	AT3G51460	Phosphoinositide phosphatase family protein
Bradi4g20117	AT4G35160	O-methyltransferase family protein
Bradi4g20127	AT4G35160	O-methyltransferase family protein
Bradi4g20140	AT1G26540	Agenet domain-containing protein
Bradi4g20160	AT5G50375	cyclopropyl isomerase
Bradi4g20174	AT1G67510	Leucine-rich repeat protein kinase family protein
Bradi4g20179	No hits found	No hits found
Bradi4g20184	No hits found	No hits found
Bradi4g20190	AT1G79790	Haloacid dehalogenase-like hydrolase (HAD) superfamily protein
Bradi4g20191	No hits found	No hits found
Bradi4g20193	No hits found	No hits found
Bradi4g20197	AT1G78060	Glycosyl hydrolase family protein
Bradi4g20203	No hits found	No hits found
Bradi4g20210	AT2G43210	Ubiquitin-like superfamily protein
Bradi4g20215	No hits found	No hits found
Bradi4g20220	AT2G31690	alpha/beta-Hydrolases superfamily protein
Bradi4g20230	AT2G31690	alpha/beta-Hydrolases superfamily protein
Bradi4g20240	AT1G78060	Glycosyl hydrolase family protein
Bradi4g20250	AT3G24730	mRNA splicing factor, thioredoxin-like U5 snRNP
Bradi4g20295	No hits found	No hits found
Bradi4g20338	AT1G47550	exocyst complex component sec3A
Bradi4g20404	AT1G44910	pre-mRNA-processing protein 40A
Bradi4g20437	No hits found	No hits found
Bradi4g20470	AT5G50920	CLPC homologue 1
Bradi4g20480	AT2G31450	DNA glycosylase superfamily protein
Bradi4g20490	AT3G59390
Bradi4g20500	AT3G59400	enzyme binding;tetrapyrrole binding
Bradi4g20520	AT5G60710	Zinc finger (C3HC4-type RING finger) family protein
Bradi4g20527	AT3G07040	NB-ARC domain-containing disease resistance protein
Bradi4g20537	AT5G19150	pfkB-like carbohydrate kinase family protein
Bradi4g20539	No hits found	No hits found
Bradi4g20541	No hits found	No hits found
Bradi4g20542	No hits found	No hits found
Bradi4g20543	AT3G47680	DNA binding
Bradi4g20547	AT1G21150	Mitochondrial transcription termination factor family protein
Bradi4g20552	No hits found	No hits found
Bradi4g20554	No hits found	No hits found
Bradi4g20557	AT3G59630	diphthamide synthesis DPH2 family protein
Bradi4g20561	No hits found	No hits found
Bradi4g20562	No hits found	No hits found
Bradi4g20563	No hits found	No hits found
Bradi4g20564	No hits found	No hits found
Bradi4g20565	No hits found	No hits found
Bradi4g20566	No hits found	No hits found
Bradi4g20567	No hits found	No hits found
Bradi4g20568	No hits found	No hits found
Bradi4g20570	AT2G43465	RNA-binding ASCH domain protein
Bradi4g20580	AT3G03330	NAD(P)-binding Rossmann-fold superfamily protein
Bradi4g20600	AT4G13370	Plant protein of unknown function (DUF936)
Bradi4g20610	AT1G06110	SKP1/ASK-interacting protein 16
Bradi4g20620	AT5G16970	alkenal reductase
Bradi4g20631	AT5G22020	Calcium-dependent phosphotriesterase superfamily protein
Bradi4g20640	AT1G44900	minichromosome maintenance (MCM2/3/5) family protein
Bradi4g20650	No hits found	No hits found
Bradi4g20660	No hits found	No hits found
Bradi4g20665	AT2G42720	FBD, F-box, Skp2-like and Leucine Rich Repeat domains containing protein
Bradi4g20671	No hits found	No hits found
Bradi4g20675	No hits found	No hits found
Bradi4g20680	No hits found	No hits found
Bradi4g20685	No hits found	No hits found
Bradi4g20690	AT5G15820	RING/U-box superfamily protein
Bradi4g20695	No hits found	No hits found
Bradi4g20700	AT1G65270
Bradi4g20710	AT5G67550
Bradi4g20720	AT3G59580	Plant regulator RWP-RK family protein
Bradi4g20731	AT3G07550	RNI-like superfamily protein
Bradi4g20741	AT4G08330
Bradi4g20745	No hits found	No hits found
Bradi4g20750	AT1G18480	Calcineurin-like metallo-phosphoesterase superfamily protein
Bradi4g20755	No hits found	No hits found
Bradi4g20761	No hits found	No hits found
Bradi4g20765	No hits found	No hits found
Bradi4g20770	AT5G17540	HXXXD-type acyl-transferase family protein
Bradi4g20781	AT4G21326	subtilase 3.12
Bradi4g20790	AT5G17540	HXXXD-type acyl-transferase family protein
Bradi4g20796	No hits found	No hits found
Bradi4g20800	AT2G31725	Eukaryotic protein of unknown function (DUF842)
Bradi4g20810	AT4G19191	Tetratricopeptide repeat (TPR)-like superfamily protein
Bradi4g20817	AT1G35710	Protein kinase family protein with leucine-rich repeat domain
Bradi4g20840	AT2G31810	ACT domain-containing small subunit of acetolactate synthase protein
Bradi4g20844	No hits found	No hits found
Bradi4g20849	No hits found	No hits found
Bradi4g20859	AT1G05560	UDP-glucosyltransferase 75B1
Bradi4g20868	AT5G45540	Protein of unknown function (DUF594)
Bradi4g20876	AT1G03670	ankyrin repeat family protein
Bradi4g20884	AT4G03500	Ankyrin repeat family protein
Bradi4g20890	AT5G48380	BAK1-interacting receptor-like kinase 1
Bradi4g20900	AT2G43970	RNA-binding protein
Bradi4g20910	AT4G33270	Transducin family protein / WD-40 repeat family protein
Bradi4g20920	AT2G43990
Bradi4g20930	AT3G25470	bacterial hemolysin-related
Bradi4g20940	No hits found	No hits found
Bradi4g20950	AT2G44090	Ankyrin repeat family protein
Bradi4g20955	ATCG00740	RNA polymerase subunit alpha
Bradi4g20960	AT5G27660	Trypsin family protein with PDZ domain
Bradi4g20962	No hits found	No hits found
Bradi4g20965	No hits found	No hits found
Bradi4g20971	AT2G07560	H(+)-ATPase 6
Bradi4g20976	No hits found	No hits found
Bradi4g20980	AT2G44130	Galactose oxidase/kelch repeat superfamily protein
Bradi4g20986	No hits found	No hits found
Bradi4g20992	No hits found	No hits found
Bradi4g21000	AT3G59940	Galactose oxidase/kelch repeat superfamily protein
Bradi4g21005	No hits found	No hits found
Bradi4g21010	AT5G27730	Protein of unknown function (DUF1624)
Bradi4g21025	AT5G49800	Polyketide cyclase/dehydrase and lipid transport superfamily protein
Bradi4g21032	No hits found	No hits found
Bradi4g21040	AT1G14510	alfin-like 7
Bradi4g21050	No hits found	No hits found
Bradi4g21057	AT2G02480	AAA-type ATPase family protein
Bradi4g21070	AT4G10250	HSP20-like chaperones superfamily protein
Bradi4g21080	AT1G47830	SNARE-like superfamily protein
Bradi4g21086	No hits found	No hits found
Bradi4g21092	No hits found	No hits found
Bradi4g21098	No hits found	No hits found
Bradi4g21106	AT1G27040	Major facilitator superfamily protein
Bradi4g21120	AT1G10330	Tetratricopeptide repeat (TPR)-like superfamily protein
Bradi4g21130	AT1G27040	Major facilitator superfamily protein
Bradi4g21150	AT1G27040	Major facilitator superfamily protein
Bradi4g21155	No hits found	No hits found
Bradi4g21160	AT1G14440	homeobox protein 31
Bradi4g21170	AT4G10340	light harvesting complex of photosystem II 5
Bradi4g21180	No hits found	No hits found
Bradi4g21190	AT1G45616	receptor like protein 6
Bradi4g21195	No hits found	No hits found
Bradi4g21200	No hits found	No hits found
Bradi4g21210	AT5G17480	pollen calcium-binding protein 1
Bradi4g21215	No hits found	No hits found
Bradi4g21220	AT1G75500	Walls Are Thin 1
Bradi4g21230	AT4G38180	FAR1-related sequence 5
Bradi4g21240	AT4G09990	Protein of unknown function (DUF579)
Bradi4g21250	AT1G71530	Protein kinase superfamily protein
Bradi4g21255	AT1G65870	Disease resistance-responsive (dirigent-like protein) family protein
Bradi4g21261	No hits found	No hits found
Bradi4g21265	AT1G71450	Integrase-type DNA-binding superfamily protein
Bradi4g21270	AT1G71500	Rieske (2Fe-2S) domain-containing protein
Bradi4g21273	AT1G29310	SecY protein transport family protein
Bradi4g21274	No hits found	No hits found
Bradi4g21277	AT5G49900	Beta-glucosidase, GBA2 type family protein
Bradi4g21283	No hits found	No hits found
Bradi4g21290	No hits found	No hits found
Bradi4g21386	No hits found	No hits found
Bradi4g21436	No hits found	No hits found
Bradi4g21473	No hits found	No hits found
Bradi4g21510	AT1G07160	Protein phosphatase 2C family protein
Bradi4g21515	No hits found	No hits found
Bradi4g21520	AT4G02360	Protein of unknown function, DUF538
Bradi4g21521	No hits found	No hits found
Bradi4g21523	No hits found	No hits found
Bradi4g21526	No hits found	No hits found
Bradi4g21530	AT4G02360	Protein of unknown function, DUF538
Bradi4g21540	AT3G15790	methyl-CPG-binding domain 11
Bradi4g21546	AT5G06490	RING/U-box superfamily protein
Bradi4g21552	AT1G02813	Protein of unknown function, DUF538
Bradi4g21561	No hits found	No hits found
Bradi4g21570	AT5G09640	serine carboxypeptidase-like 19
Bradi4g21575	AT1G73280	serine carboxypeptidase-like 3
Bradi4g21580	AT5G09640	serine carboxypeptidase-like 19
Bradi4g21585	No hits found	No hits found
Bradi4g21591	AT5G09640	serine carboxypeptidase-like 19
Bradi4g21601	No hits found	No hits found
Bradi4g21611	AT3G47680	DNA binding
Bradi4g21615	No hits found	No hits found
Bradi4g21620	AT1G55210	Disease resistance-responsive (dirigent-like protein) family protein
Bradi4g21628	No hits found	No hits found
Bradi4g21632	AT5G09640	serine carboxypeptidase-like 19
Bradi4g21637	AT3G10450	serine carboxypeptidase-like 7
Bradi4g21641	No hits found	No hits found
Bradi4g21645	AT5G09640	serine carboxypeptidase-like 19
Bradi4g21649	AT1G33540	serine carboxypeptidase-like 18
Bradi4g21652	AT4G02360	Protein of unknown function, DUF538
Bradi4g21660	No hits found	No hits found
Bradi4g21680	AT5G18420
Bradi4g21690	AT5G23530	carboxyesterase 18
Bradi4g21700	AT5G23530	carboxyesterase 18
Bradi4g21710	No hits found	No hits found
Bradi4g21717	No hits found	No hits found
Bradi4g21724	No hits found	No hits found
Bradi4g21731	No hits found	No hits found
Bradi4g21735	No hits found	No hits found
Bradi4g21740	AT2G05810	ARM repeat superfamily protein
Bradi4g21741	No hits found	No hits found
Bradi4g21743	No hits found	No hits found
Bradi4g21747	No hits found	No hits found
Bradi4g21750	AT1G04920	sucrose phosphate synthase 3F
Bradi4g21756	AT1G71340	PLC-like phosphodiesterases superfamily protein
Bradi4g21764	AT1G71340	PLC-like phosphodiesterases superfamily protein
Bradi4g21767	No hits found	No hits found
Bradi4g21770	No hits found	No hits found
Bradi4g21782	No hits found	No hits found
Bradi4g21790	AT1G33440	Major facilitator superfamily protein
Bradi4g21800	AT1G33420	RING/FYVE/PHD zinc finger superfamily protein
Bradi4g21811	No hits found	No hits found
Bradi4g21820	AT1G09830	Glycinamide ribonucleotide (GAR) synthetase
Bradi4g21830	AT5G65700	Leucine-rich receptor-like protein kinase family protein
Bradi4g21832	No hits found	No hits found
Bradi4g21834	AT1G60720	RNA-directed DNA polymerase (reverse transcriptase)-related family protein
Bradi4g21836	AT1G72180	Leucine-rich receptor-like protein kinase family protein
Bradi4g21838	No hits found	No hits found
Bradi4g21841	No hits found	No hits found
Bradi4g21842	AT3G07040	NB-ARC domain-containing disease resistance protein
Bradi4g21851	AT1G19260	TTF-type zinc finger protein with HAT dimerisation domain
Bradi4g21860	AT1G61440	S-locus lectin protein kinase family protein
Bradi4g21861	No hits found	No hits found
Bradi4g21862	AT4G38180	FAR1-related sequence 5
Bradi4g21865	No hits found	No hits found
Bradi4g21870	AT4G02630	Protein kinase superfamily protein
Bradi4g21880	No hits found	No hits found
Bradi4g21890	AT3G07040	NB-ARC domain-containing disease resistance protein
Bradi4g21895	No hits found	No hits found
Bradi4g21900	No hits found	No hits found
Bradi4g21912	No hits found	No hits found
Bradi4g21920	AT3G62160	HXXXD-type acyl-transferase family protein
Bradi4g21930	AT5G17540	HXXXD-type acyl-transferase family protein
Bradi4g21933	No hits found	No hits found
Bradi4g21936	No hits found	No hits found
Bradi4g21939	AT1G10920	NB-ARC domain-containing disease resistance protein
Bradi4g21942	No hits found	No hits found
Bradi4g21945	No hits found	No hits found
Bradi4g21950	AT5G35450	Disease resistance protein (CC-NBS-LRR class) family
Bradi4g21961	No hits found	No hits found
Bradi4g21970	AT4G00970	cysteine-rich RLK (RECEPTOR-like protein kinase) 41
Bradi4g21980	AT1G52360	Coatomer, beta' subunit
Bradi4g21984	No hits found	No hits found
Bradi4g21986	No hits found	No hits found
Bradi4g21990	AT4G05200	cysteine-rich RLK (RECEPTOR-like protein kinase) 25
Bradi4g21992	No hits found	No hits found
Bradi4g21994	AT4G38170	FAR1-related sequence 9
Bradi4g21997	No hits found	No hits found
Bradi4g22005	No hits found	No hits found
Bradi4g22012	AT1G52360	Coatomer, beta' subunit
Bradi4g22015	No hits found	No hits found
Bradi4g22016	No hits found	No hits found
Bradi4g22017	AT3G46730	NB-ARC domain-containing disease resistance protein
Bradi4g22018	No hits found	No hits found
Bradi4g22019	No hits found	No hits found
Bradi4g22020	AT1G47710	Serine protease inhibitor (SERPIN) family protein
Bradi4g22021	No hits found	No hits found
Bradi4g22030	AT5G47850	CRINKLY4 related 4
Bradi4g22035	No hits found	No hits found
Bradi4g22041	No hits found	No hits found
Bradi4g22044	AT1G43760	DNAse I-like superfamily protein
Bradi4g22047	No hits found	No hits found
Bradi4g22050	AT1G51950	indole-3-acetic acid inducible 18
Bradi4g22060	AT1G51950	indole-3-acetic acid inducible 18
Bradi4g22070	AT1G26910	Ribosomal protein L16p/L10e family protein
Bradi4g22080	AT3G56690	Cam interacting protein 111
Bradi4g22090	AT1G32520
Bradi4g22101	No hits found	No hits found
Bradi4g22105	No hits found	No hits found
Bradi4g22110	AT1G35340	ATP-dependent protease La (LON) domain protein
Bradi4g22120	AT2G29540	RNApolymerase 14 kDa subunit
Bradi4g22130	AT1G58110	Basic-leucine zipper (bZIP) transcription factor family protein
Bradi4g22137	AT3G09100	mRNA capping enzyme family protein
Bradi4g22150	AT2G05830	NagB/RpiA/CoA transferase-like superfamily protein
Bradi4g22155	No hits found	No hits found
Bradi4g22160	AT4G20020
Bradi4g22163	No hits found	No hits found
Bradi4g22166	No hits found	No hits found
Bradi4g22169	No hits found	No hits found
Bradi4g22172	No hits found	No hits found
Bradi4g22173	No hits found	No hits found
Bradi4g22175	No hits found	No hits found
Bradi4g22176	No hits found	No hits found
Bradi4g22180	AT4G31390	Protein kinase superfamily protein
Bradi4g22190	AT1G32583
Bradi4g22195	AT5G13180	NAC domain containing protein 83
Bradi4g22201	No hits found	No hits found
Bradi4g22203	No hits found	No hits found
Bradi4g22206	No hits found	No hits found
Bradi4g22216	AT5G13180	NAC domain containing protein 83
Bradi4g22220	AT4G09350	Chaperone DnaJ-domain superfamily protein
Bradi4g22230	AT2G36580	Pyruvate kinase family protein
Bradi4g22235	No hits found	No hits found
Bradi4g22237	No hits found	No hits found
Bradi4g22240	AT1G65870	Disease resistance-responsive (dirigent-like protein) family protein
Bradi4g22245	No hits found	No hits found
Bradi4g22250	AT1G65870	Disease resistance-responsive (dirigent-like protein) family protein
Bradi4g22254	No hits found	No hits found
Bradi4g22258	AT5G42510	Disease resistance-responsive (dirigent-like protein) family protein
Bradi4g22262	No hits found	No hits found
Bradi4g22266	AT5G24670	Cytidine/deoxycytidylate deaminase family protein
Bradi4g22270	AT5G42510	Disease resistance-responsive (dirigent-like protein) family protein
Bradi4g22280	No hits found	No hits found
Bradi4g22290	No hits found	No hits found
Bradi4g22347	AT3G48480	Cysteine proteinases superfamily protein
Bradi4g22405	AT3G48480	Cysteine proteinases superfamily protein
Bradi4g22412	No hits found	No hits found
Bradi4g22420	AT3G20290	EPS15 homology domain 1
Bradi4g22435	No hits found	No hits found
Bradi4g22451	No hits found	No hits found
Bradi4g22465	No hits found	No hits found
Bradi4g22480	AT3G48480	Cysteine proteinases superfamily protein
Bradi4g22510	AT5G42240	serine carboxypeptidase-like 42
Bradi4g22520	AT3G12770	mitochondrial editing factor 22
Bradi4g22525	AT4G38180	FAR1-related sequence 5
Bradi4g22527	No hits found	No hits found
Bradi4g22530	No hits found	No hits found
Bradi4g22535	No hits found	No hits found
Bradi4g22540	No hits found	No hits found
Bradi4g22548	AT1G19715	Mannose-binding lectin superfamily protein
Bradi4g22556	AT5G42240	serine carboxypeptidase-like 42
Bradi4g22564	AT3G12770	mitochondrial editing factor 22
Bradi4g22572	No hits found	No hits found
Bradi4g22580	AT4G04570	cysteine-rich RLK (RECEPTOR-like protein kinase) 40
Bradi4g22585	No hits found	No hits found
Bradi4g22587	No hits found	No hits found
Bradi4g22590	AT3G46510	plant U-box 13
Bradi4g22610	AT1G77120	alcohol dehydrogenase 1
Bradi4g22615	No hits found	No hits found
Bradi4g22620	AT1G77120	alcohol dehydrogenase 1
Bradi4g22630	AT1G77120	alcohol dehydrogenase 1
Bradi4g22632	No hits found	No hits found
Bradi4g22637	AT5G62470	myb domain protein 96
Bradi4g22641	No hits found	No hits found
Bradi4g22645	No hits found	No hits found
Bradi4g22650	AT3G52490	Double Clp-N motif-containing P-loop nucleoside triphosphate hydrolases superfamily protein
Bradi4g22651	No hits found	No hits found
Bradi4g22653	No hits found	No hits found
Bradi4g22656	No hits found	No hits found
Bradi4g22658	No hits found	No hits found
Bradi4g22660	AT4G25980	Peroxidase superfamily protein
Bradi4g22670	No hits found	No hits found
Bradi4g22681	AT5G13180	NAC domain containing protein 83
Bradi4g22690	AT5G64070	phosphatidylinositol 4-OH kinase beta1
Bradi4g22700	AT4G26850	mannose-1-phosphate guanylyltransferase (GDP)s;GDP-galactose:mannose-1-phosphate guanylyltransferases;GDP-galactose:glucose-1-phosphate guanylyltransferases;GDP-galactose:myoinositol-1-phosphate guanylyltransferases;glucose-1-phosphate guanylyltransferase
Bradi4g22707	No hits found	No hits found
Bradi4g22715	AT1G48910	Flavin-containing monooxygenase family protein
Bradi4g22730	AT1G17950	myb domain protein 52
Bradi4g22740	AT3G14470	NB-ARC domain-containing disease resistance protein
Bradi4g22745	AT3G25270	Ribonuclease H-like superfamily protein
Bradi4g22750	AT5G25500
Bradi4g22760	AT1G53570	mitogen-activated protein kinase kinase kinase 3
Bradi4g22765	No hits found	No hits found
Bradi4g22770	AT1G43850	SEUSS transcriptional co-regulator
Bradi4g22777	AT4G02210
Bradi4g22785	AT4G33467
Bradi4g22801	AT3G06130	Heavy metal transport/detoxification superfamily protein
Bradi4g22805	No hits found	No hits found
Bradi4g22810	AT5G42500	Disease resistance-responsive (dirigent-like protein) family protein
Bradi4g22815	No hits found	No hits found
Bradi4g22820	AT5G36110	cytochrome P450, family 716, subfamily A, polypeptide 1
Bradi4g22862	AT3G49030	FBD, F-box and Leucine Rich Repeat domains containing protein
Bradi4g22904	AT5G56440	F-box/RNI-like/FBD-like domains-containing protein
Bradi4g22946	AT5G22660	FBD, F-box, Skp2-like and Leucine Rich Repeat domains containing protein
Bradi4g22988	No hits found	No hits found
Bradi4g23030	AT5G22660	FBD, F-box, Skp2-like and Leucine Rich Repeat domains containing protein
Bradi4g23031	No hits found	No hits found
Bradi4g23032	AT5G02910	F-box/RNI-like superfamily protein
Bradi4g23035	AT1G68530	3-ketoacyl-CoA synthase 6
Bradi4g23040	AT1G47710	Serine protease inhibitor (SERPIN) family protein
Bradi4g23050	AT1G47710	Serine protease inhibitor (SERPIN) family protein
Bradi4g23062	AT1G47710	Serine protease inhibitor (SERPIN) family protein
Bradi4g23070	AT1G47710	Serine protease inhibitor (SERPIN) family protein
Bradi4g23075	No hits found	No hits found
Bradi4g23080	AT5G02700	F-box/RNI-like superfamily protein
Bradi4g23090	AT5G18780	F-box/RNI-like superfamily protein
Bradi4g23097	AT5G16690	origin recognition complex subunit 3
Bradi4g23107	No hits found	No hits found
Bradi4g23117	No hits found	No hits found
Bradi4g23127	AT1G03670	ankyrin repeat family protein
Bradi4g23140	AT5G38570	F-box/RNI-like superfamily protein
Bradi4g23146	No hits found	No hits found
Bradi4g23152	No hits found	No hits found
Bradi4g23160	AT1G34550	Protein of unknown function (DUF616)
Bradi4g23172	No hits found	No hits found
Bradi4g23180	AT1G21750	PDI-like 1-1
Bradi4g23190	AT1G21380	Target of Myb protein 1
Bradi4g23193	No hits found	No hits found
Bradi4g23197	AT5G07900	Mitochondrial transcription termination factor family protein
Bradi4g23217	AT1G21150	Mitochondrial transcription termination factor family protein
Bradi4g23219	No hits found	No hits found
Bradi4g23222	No hits found	No hits found
Bradi4g23227	AT5G07900	Mitochondrial transcription termination factor family protein
Bradi4g23238	AT4G10400	F-box/RNI-like/FBD-like domains-containing protein
Bradi4g23250	AT5G22610	F-box/RNI-like/FBD-like domains-containing protein
Bradi4g23251	No hits found	No hits found
Bradi4g23252	No hits found	No hits found
Bradi4g23254	No hits found	No hits found
Bradi4g23256	No hits found	No hits found
Bradi4g23258	No hits found	No hits found
Bradi4g23266	No hits found	No hits found
Bradi4g23268	No hits found	No hits found
Bradi4g23270	AT3G18990	AP2/B3-like transcriptional factor family protein
Bradi4g23280	No hits found	No hits found
Bradi4g23290	AT1G34470	Protein of unknown function (DUF803)
Bradi4g23300	AT5G42850	Thioredoxin superfamily protein
Bradi4g23307	AT4G14280	ARM repeat superfamily protein
Bradi4g23314	No hits found	No hits found
Bradi4g23321	AT4G14280	ARM repeat superfamily protein
Bradi4g23325	No hits found	No hits found
Bradi4g23330	AT5G18980	ARM repeat superfamily protein
Bradi4g23340	No hits found	No hits found
Bradi4g23345	No hits found	No hits found
Bradi4g23350	AT1G77380	amino acid permease 3
Bradi4g23352	No hits found	No hits found
Bradi4g23356	ATCG01010	NADH-Ubiquinone oxidoreductase (complex I), chain 5 protein
Bradi4g23358	No hits found	No hits found
Bradi4g23360	No hits found	No hits found
Bradi4g23367	AT3G52430	alpha/beta-Hydrolases superfamily protein
Bradi4g23380	AT1G21650	Preprotein translocase SecA family protein
Bradi4g23389	No hits found	No hits found
Bradi4g23407	AT5G63940	Protein kinase protein with adenine nucleotide alpha hydrolases-like domain
Bradi4g23417	AT1G77320	transcription coactivators
Bradi4g23423	No hits found	No hits found
Bradi4g23430	AT1G69640	sphingoid base hydroxylase 1
Bradi4g23440	No hits found	No hits found
Bradi4g23450	AT1G21640	NAD kinase 2
Bradi4g23455	No hits found	No hits found
Bradi4g23461	No hits found	No hits found
Bradi4g23466	No hits found	No hits found
Bradi4g23470	AT1G61790	Oligosaccharyltransferase complex/magnesium transporter family protein
Bradi4g23475	AT4G11175	Nucleic acid-binding, OB-fold-like protein
Bradi4g23490	AT5G55350	MBOAT (membrane bound O-acyl transferase) family protein
Bradi4g23495	No hits found	No hits found
Bradi4g23500	AT1G77330	2-oxoglutarate (2OG) and Fe(II)-dependent oxygenase superfamily protein
Bradi4g23511	No hits found	No hits found
Bradi4g23520	AT5G02430	Transducin/WD40 repeat-like superfamily protein
Bradi4g23531	AT5G16460	Putative adipose-regulatory protein (Seipin)
Bradi4g23540	AT4G21690	gibberellin 3-oxidase 3
Bradi4g23550	AT2G45050	GATA transcription factor 2
Bradi4g23560	AT3G11964	RNA binding;RNA binding
Bradi4g23565	AT3G07870	F-box and associated interaction domains-containing protein
Bradi4g23570	AT1G80340	gibberellin 3-oxidase 2
Bradi4g23585	AT5G52610	F-box and associated interaction domains-containing protein
Bradi4g23592	No hits found	No hits found
Bradi4g23600	AT5G63960	DNA binding;nucleotide binding;nucleic acid binding;DNA-directed DNA polymerases;DNA-directed DNA polymerases
Bradi4g23610	AT5G64030	S-adenosyl-L-methionine-dependent methyltransferases superfamily protein
Bradi4g23620	AT4G34240	aldehyde dehydrogenase 3I1
Bradi4g23622	No hits found	No hits found
